# Supplementary material for: Selenoprotein I is indispensable for ether lipid homeostasis and proper myelination
Source: J Biol Chem. 2024 Apr 4;300(5):107259. doi: 10.1016/j.jbc.2024.107259 (PMC11061234; doi:10.1016/j.jbc.2024.107259)
Supplement: Dataset [file mmc3.xlsx]

## Sheet: Summary - %Total
row.names	Metabolite.name	WT #6	WT #7	WT #10	WT #12	WT Mean	WT SD	KO #2	KO #8	KO #21	KO #23	KO Mean	KO SD
Total Lipid		6557.42	6007.25	6967.1	6856.13	6596.98	429.533	9783.52	12696.6	9976.16	8823.77	10320	1662.64
% diacyl-PC/Total		73.9693	73.7279	73.53	73.4794	73.6766	0.222617	67.5334	65.8074	66.0021	66.3342	66.4193	0.773947
% plasmanyl-PC/Total		3.62334	3.49158	3.79908	3.87997	3.69849	0.174653	13.0811	12.5142	11.6683	13.876	12.7849	0.930637
% plasmenyl-PC/Total		0.386251	0.347933	0.646828	0.707737	0.522187	0.181482	2.72691	2.39513	2.55997	1.96481	2.4117	0.327276
% diacyl-PE/Total		6.28924	6.55226	5.06587	5.20841	5.77894	0.751089	4.3403	4.51803	4.86699	4.98812	4.67836	0.300845
% plasmanyl-PE/Total		0.0734859	0.0647248	0.0530586	0.0674487	0.0646795	0.00856872	0.0398696	0.0385393	0.0426616	0.0524556	0.0433815	0.00628855
% plasmenyl-PE/Total		5.07324	5.17612	4.75185	5.39057	5.09794	0.265917	2.65793	2.64595	3.15248	3.53711	2.99837	0.429764
% DG/Total		1.37018	1.47846	3.11852	2.58315	2.13758	0.853255	2.49485	4.21806	2.644	1.78702	2.78598	1.02529
% LPC/Total		2.25768	2.0464	2.19022	1.9296	2.10597	0.146933	1.39686	1.45561	1.60624	1.40786	1.46664	0.0964955
% PI/Total		0.162008	0.176937	0.144065	0.151394	0.158601	0.014272	0.129192	0.14185	0.174071	0.156165	0.150319	0.019291
% PS/Total		2.13058	2.10972	1.69446	1.75519	1.92248	0.229742	1.57989	1.75416	1.86072	1.93604	1.7827	0.154431
% TG/Total		1.98821	1.98791	1.83391	1.96862	1.94466	0.0744025	1.78102	1.97916	3.22521	1.67784	2.16581	0.717249
% SM/Total		1.0638	1.16862	1.07178	0.842071	1.03657	0.138142	0.75279	0.904532	0.71619	0.90404	0.819388	0.0991645
% Others/Total		1.61271	1.67147	2.10036	2.03644	1.85524	0.24867	1.48583	1.6273	1.48109	1.37836	1.49315	0.102261
% ether lipids/Total		9.15631	9.08035	9.25081	10.0457	9.3833	0.447086	18.5058	17.5939	17.4234	19.4304	18.2384	0.925906
% plasmanyl lipids/Total		3.69683	3.5563	3.85214	3.94741	3.76317	0.172294	13.121	12.5528	11.711	13.9284	12.8283	0.934581
% plasmenyl lipids/Total		5.45949	5.52405	5.39868	6.09831	5.62013	0.32287	5.38483	5.04108	5.71245	5.50192	5.41007	0.280868
% 22.6-containing PC/Total		11.0951	10.7826	13.2063	12.6696	11.9384	1.18169	17.2657	17.8439	17.2593	17.3401	17.4272	0.280165
% 22.6-containing PE/Total		3.48902	3.59567	2.96255	3.11693	3.29104	0.300118	2.22028	2.26105	2.46716	2.61121	2.38992	0.182869

## Sheet: Summary - nmol per mg
row.names	Metabolite.name	WT #6	WT #7	WT #10	WT #12	WT Mean	WT SD	KO #2	KO #8	KO #21	KO #23	KO Mean	KO SD
Total Lipid		6557.42	6007.25	6967.1	6856.13	6596.98	429.533	9783.52	12696.6	9976.16	8823.77	10320	1662.64
diacyl-PC		4850.48	4429.02	5122.91	5037.84	4860.06	309.078	6607.15	8355.33	6584.47	5853.18	6850.03	1062.88
plasmanyl-PC		237.598	209.748	264.686	266.016	244.512	26.6191	1279.8	1588.89	1164.05	1224.38	1314.28	189.076
plasmenyl-PC		25.3281	20.9012	45.0651	48.5234	34.9544	13.8625	266.787	304.101	255.387	173.37	249.911	55.1056
diacyl-PE		412.412	393.611	352.944	357.095	379.016	28.8012	424.634	573.638	485.539	440.14	480.988	66.9553
plasmanyl-PE		4.81878	3.88818	3.69664	4.62437	4.25699	0.5479	3.90065	4.8932	4.25599	4.62856	4.4196	0.433604
plasmenyl-PE		332.673	310.942	331.066	369.585	336.067	24.435	260.039	335.946	314.496	312.107	305.647	32.2396
DG		89.8482	88.8147	217.271	177.104	143.259	64.3949	244.084	535.552	263.77	157.683	300.272	163.481
LPC		148.046	122.933	152.595	132.296	138.967	13.7809	136.662	184.813	160.241	124.226	151.486	26.7719
PI		10.6235	10.6291	10.0372	10.3797	10.4174	0.278862	12.6395	18.0102	17.3656	13.7796	15.4487	2.64029
PS		139.711	126.736	118.054	120.338	126.21	9.72192	154.569	222.719	185.628	170.831	183.437	29.0984
TG		130.375	119.419	127.77	134.971	128.134	6.52841	174.246	251.287	321.752	148.049	223.833	78.6212
SM		69.7578	70.2022	74.6722	57.7335	68.0914	7.25318	73.6493	114.845	71.4482	79.7705	84.9283	20.253
Others		105.752	100.409	146.334	139.621	123.029	23.2992	145.366	206.613	147.756	121.624	155.34	36.1601
Ether lipids		600.418	545.48	644.514	688.748	619.79	61.2747	1810.52	2233.83	1738.19	1714.49	1874.26	243.169
plasmanyl lipids		242.416	213.636	268.382	270.64	248.769	26.6939	1283.7	1593.78	1168.3	1229.01	1318.7	189.347
plasmenyl lipids		358.002	331.843	376.131	418.108	371.021	36.2753	526.826	640.047	569.883	485.477	555.558	66.0317
22.6-containing PC		727.54	647.739	920.096	868.647	791.006	125.493	1689.2	2265.57	1721.81	1530.05	1801.66	320.421
22.6-containing PE		228.79	216.001	206.404	213.701	216.224	9.32279	217.221	287.077	246.128	230.407	245.208	30.3103

## Sheet: All phospholipids - nmol per mg
Metabolite.name	WT #6	WT #7	WT #10	WT #12	WT Mean	WT SD	KO #2	KO #8	KO #21	KO #23	KO Mean	KO SD
FA 20:4@5	0.141701	0.123521	0.100948	0.0821255	0.112074	0.022525	0.0772857	0.111068	0.101161	0.122874	0.103097	0.0193618
FA 20:4@2.23	0.0274808	0.0242033	0.0210075	0.0174028	0.0225236	0.00373888	0.0207562	0.0267398	0.022175	0.0201392	0.0224525	0.00298255
FA 20:4@9.23	0.0202691	0.0198294	0.0124625	0.0145996	0.0167902	0.00334915	0.0137739	0.0186603	0.0171443	0.0175032	0.0167704	0.00209979
Dodecylbenzenesulfonic acid	0.0491281	0.0285651	0.0315101	0.0377291	0.0367331	0.00788388	0.030371	0.0330079	0.0302689	0.0354267	0.0322686	0.00245766
FA 22:6@4.84	0.0411725	0.0361221	0.0423253	0.0276953	0.0368288	0.00576627	0.0440068	0.0571348	0.0567742	0.0450165	0.0507331	0.00719718
FA 22:6@2.09	0.0181654	0.0141017	0.0156049	0.0110154	0.0147219	0.00258651	0.0103464	0.0153948	0.0147818	0.0113751	0.0129746	0.00248926
FA 22:6@8.6	0.0194304	0.0199899	0.0139691	0.0141458	0.0168838	0.00283395	0.0090649	0.0110215	0.0105127	0.0109295	0.0103821	0.000905643
FA 22:6@9.39	0.0101354	0.00717511	0.00731534	0.00641542	0.00776031	0.00141334	0.00435726	0.00499897	0.00593535	0.00421743	0.00487725	0.000783187
Adenosine 5'-monophosphate	0.40511	0.340134	0.318546	0.304505	0.342074	0.0385431	0.310429	0.385628	0.334387	0.375698	0.351536	0.0352603
ST 27:1;O;S	0.0411321	0.0318045	0.0492614	0.0315756	0.0384434	0.00733993	0.0379551	0.0530475	0.0633509	0.0288156	0.0457923	0.0153902
LPG 18:1	0.0126406	0.0100032	0.037146	0.0399077	0.0249244	0.0136693	0.0336054	0.0564555	0.0488657	0.0173041	0.0390577	0.0173381
LPS 18:1	0.016028	0.0106525	0.0219457	0.0187433	0.0168424	0.00414233	0.0189026	0.0266009	0.0285381	0.012994	0.0217589	0.00717369
LPS 18:0	0.0213567	0.0195849	0.0199877	0.0151526	0.0190205	0.00232769	0.0168106	0.0256458	0.0201925	0.0146458	0.0193237	0.00479314
LPC O-16:0	0.00358319	0.00264774	0.00454875	0.00429833	0.0037695	0.000738233	0.0318984	0.0357395	0.0300405	0.0272222	0.0312252	0.00357113
LPG 20:4	0.0111627	0.00901141	0.0130725	0.0113483	0.0111487	0.00144128	0.0101171	0.0158088	0.0144621	0.0112046	0.0128982	0.00267832
LPC 16:0@2.6	0.136924	0.11564	0.127286	0.0970685	0.11923	0.0148493	0.0824226	0.116349	0.115643	0.0882979	0.100678	0.0178518
LPC O-18:1@3.76	0.0013875	0.00103549	0.00187051	0.00225161	0.00163628	0.000462691	0.0194902	0.0205694	0.0178322	0.00981497	0.0169267	0.00487297
LPC O-18:0	0.00123653	0.000792115	0.00140984	0.0013317	0.00119255	0.000239198	0.0308482	0.0301395	0.0236789	0.0149386	0.0249013	0.00738361
Pantothenic acid	0.0315363	0.0294193	0.0211823	0.0225868	0.0261812	0.00438953	0.0259349	0.0268455	0.0260572	0.0152277	0.0235163	0.00554046
LPG 22:6	0.011009	0.0105353	0.0175819	0.0165951	0.0139303	0.0031818	0.0227085	0.0330986	0.0230426	0.0155996	0.0236123	0.00719571
LPS 22:6	0.182102	0.141828	0.122745	0.0671482	0.128456	0.0413762	0.0490719	0.0810151	0.0954043	0.0985023	0.0809984	0.0226069
LPI 16:0	0.0521126	0.0415465	0.046243	0.0255909	0.0413733	0.00985091	0.0262999	0.0449329	0.051645	0.0280312	0.0377273	0.0125196
LPI 18:1	0.0374528	0.0333465	0.037302	0.0265023	0.0336509	0.00444354	0.0246573	0.0373265	0.042555	0.0273662	0.0329763	0.00839354
LPI 18:0	0.142101	0.121456	0.0905281	0.0549223	0.102252	0.0329177	0.0503318	0.0947829	0.106686	0.0685743	0.0800938	0.0254388
LPI 20:4	0.193975	0.155276	0.128242	0.0778525	0.138837	0.0422547	0.0676542	0.104962	0.118356	0.117498	0.102118	0.0237772
FA 16:0@8.8	0.0151861	0.0182351	0.019354	0.0135367	0.016578	0.00232588	0.0148947	0.0223983	0.0184395	0.0113232	0.0167639	0.00474867
FA 16:0@9.47	0.0067593	0.00503896	0.016551	0.019103	0.0118631	0.00606239	0.0174983	0.0279859	0.0251183	0.00710456	0.0194268	0.00933109
FA 16:0@3.01	0.0228313	0.0210775	0.0268726	0.0254519	0.0240583	0.00225017	0.0255168	0.0351385	0.0289125	0.020863	0.0276077	0.00600776
FA 16:0@5.58	0.00854987	0.0072653	0.00688029	0.00666392	0.00733984	0.000731056	0.00653866	0.00858182	0.0077243	0.00735469	0.00754987	0.000847737
Inosine	0.449749	0.36625	0.377413	0.301258	0.373668	0.0526798	0.397481	0.475976	0.512432	0.371236	0.439281	0.0660175
FA 18:1@8.88	0.0100461	0.0105505	0.00956593	0.0153014	0.011366	0.00229865	0.0135685	0.0178597	0.016826	0.00835177	0.0141515	0.00427708
FA 18:1@10.03	0.00174486	0.000906297	0.00769045	0.00952451	0.00496653	0.00371011	0.0278477	0.040263	0.0419736	0.0101722	0.0300641	0.0146794
FA 18:1@9.54	0.0140082	0.0112267	0.0327455	0.0392249	0.0243013	0.0119469	0.0312353	0.0457821	0.0486426	0.0142224	0.0349706	0.015793
FA 18:1@5.71	0.00946549	0.00847732	0.00971472	0.00834193	0.00899987	0.000598695	0.00791559	0.0110987	0.0115444	0.00885459	0.00985331	0.00174765
FA 18:0@6.45	0.0198547	0.0175606	0.0173166	0.0142248	0.0172392	0.0020023	0.0148345	0.0216126	0.0163905	0.0154979	0.0170839	0.00308573
FA 18:0@4.49	0.0238724	0.021363	0.0287528	0.0240478	0.024509	0.00267044	0.0311363	0.0401044	0.0339149	0.0210473	0.0315507	0.00794249
CAR 16:3	0.0694546	0.0595482	0.0826471	0.112129	0.0809447	0.0197812	0.0903396	0.0948993	0.0583361	0.0832885	0.0817159	0.0163019
CAR 16:2	0.0617059	0.0558881	0.0890592	0.116493	0.0807865	0.0241215	0.104692	0.115994	0.0930785	0.0965713	0.102584	0.0101781
CAR 16:1	1.14783	0.916975	1.73603	2.23061	1.50786	0.513126	1.70683	2.10177	1.55219	1.15953	1.63008	0.389818
CAR 16:0	5.30713	5.13458	11.5253	12.6982	8.6663	3.47084	12.443	15.7645	13.4041	7.62805	12.3099	3.41902
NATau 20:4	0.0878763	0.0792008	0.0449317	0.0196645	0.0579183	0.0273058	0.022621	0.0398647	0.0237614	0.0619797	0.0370567	0.0183866
CAR 17:1	0.0320246	0.0255519	0.0672664	0.0868246	0.0529169	0.025204	0.0642455	0.0918256	0.0814215	0.0393338	0.0692066	0.0229334
CAR 17:0	0.0718916	0.0676514	0.224385	0.210155	0.143521	0.0739359	0.279208	0.386254	0.335941	0.130778	0.283046	0.110529
CAR 18:3	0.0499109	0.0562033	0.062259	0.0841859	0.0631398	0.0129116	0.105979	0.0990178	0.0690414	0.0883647	0.0906008	0.016095
CAR 18:2	0.558303	0.590244	0.769543	1.00931	0.731851	0.179289	1.57828	1.51696	0.833979	1.05053	1.24494	0.361381
CAR 18:1	4.67559	3.83963	9.07395	10.5297	7.02971	2.83492	8.05764	11.279	9.59589	5.28096	8.55338	2.54758
CAR 18:0	4.81849	4.08791	11.5727	9.07226	7.38784	3.07576	12.055	16.8784	14.8804	6.61303	12.6067	4.4589
LPE O-16:1	0.728931	0.614159	1.04137	1.01657	0.850258	0.183471	0.684892	0.913115	0.784381	0.461606	0.710998	0.190713
CAR 19:1	0.0133011	0.01127	0.0389242	0.041133	0.0261571	0.013912	0.035891	0.0643623	0.0546692	0.0208169	0.0439348	0.0194221
CAR 19:0	0.0330181	0.0287172	0.0800249	0.0727691	0.0536323	0.0229592	0.0792778	0.12074	0.106847	0.0421497	0.0872535	0.0346564
CAR 20:5	0.0727046	0.0853563	0.0585344	0.0805195	0.0742787	0.0101492	0.0994291	0.0854238	0.0550551	0.0832414	0.0807874	0.0185937
CAR 20:4	3.68031	3.74898	3.20484	2.63703	3.31779	0.445403	5.31284	6.07554	4.07876	3.48944	4.73914	1.17089
NATau 22:0	0.0490074	0.03829	0.100642	0.100278	0.0720543	0.0286575	0.0874919	0.098171	0.0745138	0.0329631	0.0732849	0.0285687
CAR 20:3	0.347437	0.331981	0.254163	0.259863	0.298361	0.0417564	0.332255	0.33755	0.295793	0.312311	0.319477	0.0191677
CAR 20:2	0.135214	0.158986	0.272193	0.262591	0.207246	0.0608251	0.238143	0.354095	0.350875	0.353011	0.324031	0.0572744
LPE 16:0	1.16049	1.06632	1.13032	0.83857	1.04892	0.126117	0.933399	1.37255	1.14276	0.74821	1.04923	0.269144
CAR 20:1	0.440981	0.310683	1.07467	0.90406	0.682597	0.316015	0.634098	1.04996	1.31291	0.622327	0.904824	0.336994
CAR 20:0	0.304794	0.211821	0.758586	0.557987	0.458297	0.214724	0.417504	0.636045	0.790794	0.283075	0.531855	0.225738
LPE O-18:3	0.0976699	0.0618515	0.216695	0.291847	0.167016	0.092086	0.112221	0.139331	0.191977	0.0585324	0.125515	0.0555923
LPE O-18:2	0.467736	0.364354	1.19905	1.46362	0.873691	0.468535	0.764029	1.00865	1.02476	0.337616	0.783762	0.320462
LPE O-18:1	1.14628	0.977757	1.72721	1.57006	1.35533	0.304412	1.21033	1.6511	1.50306	0.788799	1.28832	0.380056
LPC 14:0/0:0	0.741106	0.666254	0.469736	0.420278	0.574343	0.133169	0.541356	0.456865	0.434167	0.364777	0.449291	0.0728116
CAR 22:6	0.0852353	0.0795162	0.157045	0.158328	0.120031	0.0377126	0.293984	0.355203	0.270362	0.129671	0.262305	0.0953767
CAR 22:5	0.100074	0.10494	0.0665808	0.0799	0.0878736	0.0154682	0.115138	0.12405	0.0956664	0.130198	0.116263	0.0150589
CAR 22:4	0.575369	0.399704	0.470546	0.331498	0.444279	0.0902512	0.278008	0.479182	0.507388	0.387251	0.412957	0.103561
NATau 24:0	0.0533798	0.0494788	0.107684	0.119667	0.0825523	0.0314403	0.102776	0.130514	0.107759	0.0380656	0.0947786	0.0396898
CAR 22:3	0.0655815	0.039409	0.0622164	0.0371611	0.051092	0.0128866	0.018229	0.0396115	0.0710031	0.0590392	0.0469707	0.0231189
LPE 18:1@3.26	0.591783	0.484085	0.912585	0.849634	0.709522	0.177165	0.679577	0.959025	1.04131	0.446227	0.781536	0.271916
LPE 18:1@3.02	0.654462	0.414484	0.862162	0.9377	0.717202	0.203229	0.510483	0.838037	0.720657	0.373745	0.610731	0.208138
CAR 22:2	0.0242275	0.0180473	0.0634948	0.0277597	0.0333823	0.0177296	0.0141999	0.0279145	0.0754219	0.0487222	0.0415646	0.0266627
LPE 18:0	4.03844	3.7797	3.16596	2.52785	3.37799	0.584224	2.69792	3.88505	3.20656	2.57787	3.09185	0.594888
LPC 15:0/0:0	0.125884	0.097554	0.143928	0.117603	0.121242	0.0166625	0.116161	0.173056	0.162139	0.105129	0.139121	0.0334867
CAR 22:1	0.0435538	0.0273691	0.143047	0.111071	0.0812602	0.0475192	0.0676912	0.0979883	0.161373	0.0460521	0.0932761	0.0501467
CAR 22:0	0.0350806	0.0326508	0.0744543	0.0691745	0.0528401	0.0190853	0.0672864	0.0793057	0.0775117	0.0247692	0.0622182	0.0255212
LPE O-20:2	0.0177856	0.0152002	0.0687491	0.076809	0.044636	0.0283017	0.0381984	0.0494344	0.0516716	0.0123053	0.0379024	0.0180543
LPC 16:1/0:0	1.78268	1.38131	1.14764	0.99654	1.32704	0.296635	0.76009	1.1425	0.988816	1.12384	1.00381	0.176319
LPE O-20:1	0.0406835	0.035883	0.0690194	0.0632641	0.0522125	0.014179	0.0402091	0.0543049	0.0511663	0.0249469	0.0426568	0.013263
LPC 16:0@2.61	7.63805	5.80082	7.28568	5.10593	6.45762	1.04134	4.4529	6.2391	6.6184	5.46257	5.69324	0.956649
LPC 16:0/0:0@2.88	56.2897	48.1914	54.3779	48.717	51.894	3.5105	49.1401	66.1575	55.9601	48.5806	54.9596	8.18439
LPC 15:1	0.171209	0.138624	0.231471	0.25238	0.198421	0.0456072	0.141343	0.203986	0.217201	0.105154	0.166921	0.0528244
LPE 20:4	2.79941	2.2122	1.75997	1.33262	2.02605	0.544146	1.22035	1.80639	1.55078	1.90165	1.61979	0.304732
CAR 24:5	0.0464319	0.0427505	0.0542082	0.0460402	0.0473577	0.0042056	0.0389424	0.0609807	0.0656251	0.0568281	0.055594	0.0116681
CAR 4:0	0.163186	0.155372	0.175753	0.184195	0.169626	0.0111179	0.23644	0.169887	0.292509	0.22205	0.230221	0.0504163
LPE 20:3	0.0933732	0.0746994	0.135958	0.154436	0.114617	0.0319598	0.0730527	0.102742	0.090086	0.0446392	0.0776301	0.0251338
LPC O-18:2	0.019937	0.0162088	0.0333183	0.0314069	0.0252177	0.00729677	0.055117	0.0846872	0.0805308	0.0385334	0.0647171	0.0218069
LPE 20:1	0.0625756	0.0517413	0.329972	0.392205	0.209123	0.153597	0.109485	0.205888	0.185656	0.0365919	0.134405	0.0772981
LPC 17:1/0:0@4.69	0.0270467	0.0218192	0.113472	0.131148	0.0733714	0.0493705	0.051269	0.0797158	0.0744497	0.0185216	0.055989	0.0278678
LPC 17:1/0:0@2.54	0.0516769	0.0397023	0.0499853	0.0552967	0.0491653	0.00579057	0.0451662	0.0723748	0.0723319	0.0436703	0.0583858	0.0161399
LPC O-18:1@4.8	0.064462	0.0487228	0.107348	0.0852434	0.0764441	0.0220484	0.451424	0.567147	0.550211	0.256894	0.456419	0.14247
LPC 17:0/0:0	0.387548	0.338832	0.617244	0.51494	0.464641	0.109074	0.629072	0.930793	0.811209	0.419237	0.697578	0.22321
LPE 20:0	0.0362676	0.0344291	0.105571	0.104959	0.0703065	0.0349649	0.0451314	0.077101	0.0591185	0.0181418	0.0498732	0.0248743
CAR 24:1	0.0206985	0.0174887	0.0610852	0.0616732	0.0402364	0.0211742	0.0489248	0.0557656	0.0611425	0.0130508	0.0447209	0.0216974
CAR 24:0	0.0346707	0.0327	0.0536856	0.0503384	0.0428487	0.00926567	0.0664309	0.0625843	0.0637109	0.0254404	0.0545416	0.0194679
LPC 16:0@2.88	2.61941	2.54949	2.61693	2.54911	2.58373	0.0344485	2.23744	2.98853	2.72942	2.35845	2.57846	0.344311
LPC 18:2	1.44368	1.1489	1.40094	1.1625	1.289	0.134245	1.72029	2.04199	1.75194	1.48335	1.74939	0.228946
LPC 18:1/0:0@3.16	8.66792	7.89966	11.3972	10.7028	9.66689	1.43074	8.79736	13.3836	10.2822	7.39028	9.96335	2.56774
LPC 18:1@2.9	12.4537	8.47519	10.5732	9.87096	10.3433	1.43349	8.23534	11.4035	11.6893	9.08619	10.1036	1.70583
LPC 18:0/0:0@4.38	35.116	30.7033	37.6074	32.152	33.8947	2.66916	39.4849	50.7183	40.3952	30.7498	40.337	8.17344
LPC 18:0@4.04	0.455909	0.37291	0.735697	0.848328	0.603211	0.195174	0.732583	0.981171	0.719961	0.443898	0.719403	0.219545
LPE 22:6	5.66742	4.4407	4.65869	3.05808	4.45622	0.930462	2.70899	4.1194	3.89843	3.18419	3.47775	0.649579
LPE 22:5	0.20104	0.162712	0.0955993	0.0725314	0.132971	0.0513992	0.0563877	0.0725734	0.0708658	0.0858417	0.0714172	0.0120498
LPC 18:1(d7)	0.592593	0.591862	0.591862	0.606061	0.595594	0.00605011	0.485339	0.609137	0.63745	0.404381	0.534077	0.108806
LPE 22:4	0.891258	0.71055	0.723053	0.739224	0.766021	0.0730165	0.387672	0.589318	0.451798	0.403531	0.45808	0.0916437
LPC 19:1/0:0	0.0175435	0.0133125	0.0363401	0.0396863	0.0267206	0.0114525	0.0334691	0.0553325	0.0460231	0.0176118	0.0381091	0.0163396
LPE 22:1	0.0225679	0.0199044	0.0964006	0.100791	0.059916	0.0387224	0.0396867	0.0648144	0.0569896	0.0127117	0.0435506	0.0230848
LPC 19:0/0:0	0.139499	0.123595	0.268377	0.2283	0.189943	0.0603526	0.24313	0.377957	0.287697	0.135982	0.261192	0.100565
LPC 20:4	8.82535	6.33408	5.2956	3.10263	5.88941	2.05768	3.27352	4.73003	4.5185	5.7825	4.57614	1.02942
LPC 20:3	0.452055	0.345421	0.401016	0.333762	0.383063	0.0472487	0.416393	0.475069	0.465523	0.32993	0.421729	0.066379
LPC 20:2/0:0@3.54	0.341086	0.280814	0.327234	0.309236	0.314592	0.0225352	0.360681	0.429665	0.309539	0.216666	0.329138	0.0896933
LPC 20:2@3.24	0.102374	0.0759702	0.145204	0.10521	0.10719	0.0247328	0.158896	0.178206	0.158489	0.0716304	0.141805	0.0476793
LPC 20:1/0:0@4.59	0.727232	0.561206	1.74268	1.92323	1.23859	0.60066	1.40887	2.05899	1.73538	0.697455	1.47517	0.582464
LPC 20:1@4.31	0.1124	0.0797359	0.404492	0.433723	0.257588	0.162261	0.409209	0.678422	0.516792	0.16425	0.442168	0.2158
CAR 5:0	0.0949822	0.0689339	0.190542	0.156191	0.127662	0.0481788	0.202326	0.178353	0.227147	0.13139	0.184804	0.0408027
LPC 20:0	0.528775	0.437368	1.80166	1.82465	1.14811	0.665877	1.5098	2.14769	1.6481	0.563361	1.46724	0.661949
LPE 24:5	0.0599965	0.0548314	0.0236242	0.0213682	0.0399551	0.0175722	0.0161435	0.0218614	0.0147003	0.0259321	0.0196593	0.00520096
LPE 24:4	0.0515021	0.0460818	0.0302263	0.0262911	0.0385253	0.0105362	0.0174125	0.0184527	0.0162316	0.0198954	0.017998	0.00155669
LPC 21:0/0:0	0.0357007	0.0289106	0.0994706	0.091788	0.0639675	0.0318687	0.0718061	0.118095	0.0976237	0.0341983	0.0804308	0.0361757
LPC 22:6	5.1072	3.51328	6.46702	3.41883	4.62658	1.25661	4.75939	7.15568	8.1602	4.80561	6.22022	1.71014
LPC 22:5	0.15201	0.119837	0.127847	0.0842036	0.120975	0.0243098	0.101825	0.161274	0.179666	0.164362	0.151782	0.0342616
LPC 22:4	0.549363	0.390661	0.433574	0.330205	0.425951	0.0801578	0.409331	0.559414	0.534084	0.402187	0.476254	0.0821066
LPC 22:2/0:0	0.00758552	0.00662007	0.0296786	0.0332506	0.0192837	0.0122509	0.0246963	0.0340341	0.0278007	0.00671121	0.0233106	0.0117277
LPC 22:1/0:0	0.140051	0.110074	0.524622	0.608813	0.34589	0.223076	0.493423	0.711853	0.608529	0.178387	0.498048	0.231029
LPC 22:0/0:0	0.555012	0.485026	1.32126	1.27933	0.910157	0.391204	1.18119	1.61227	1.38975	0.485144	1.16709	0.487516
Taurine	0.088951	0.0933826	0.0465585	0.0374916	0.066596	0.0248286	0.0387554	0.0518213	0.0446657	0.0725176	0.05194	0.0147219
LPC 23:0/0:0	0.0858992	0.071471	0.234608	0.227496	0.154868	0.0763954	0.236843	0.39467	0.461663	0.127533	0.305177	0.151354
LPC 24:2/0:0	0.0282665	0.0254921	0.0663946	0.0716681	0.0479553	0.0211811	0.0680914	0.0872481	0.0716002	0.0242186	0.0627896	0.0270289
LPC 24:1/0:0	0.168911	0.133184	0.677079	0.707136	0.421578	0.271033	0.664197	0.961844	0.881729	0.219176	0.681736	0.33303
LPC 24:0/0:0	1.06485	1.0961	2.13614	2.27476	1.64297	0.564727	2.29008	3.04368	3.34887	1.1319	2.45363	0.987141
LPC 25:1/0:0	0.00372351	0.0027493	0.0330526	0.0317916	0.0178293	0.0146037	0.025121	0.0450838	0.0493614	0.00771605	0.0318205	0.0192311
LPC 26:1/0:0	0.0793753	0.0683019	0.36161	0.396422	0.226427	0.153134	0.239512	0.345807	0.370066	0.0782981	0.258421	0.132794
LPC 26:0	0.0296804	0.0266406	0.0235912	0.0152231	0.0237838	0.00539106	0.0409502	0.0144546	0.0120064	0.00611546	0.0183817	0.0154474
NAE 9:0	0.0926576	0.0997559	0.0842021	0.0821331	0.0896872	0.00702412	0.0557548	0.135781	0.100982	0.0612962	0.0884534	0.0374324
NAE 16:0	0.0290597	0.0210534	0.0420874	0.0414676	0.033417	0.00882937	0.0233004	0.0393458	0.0356432	0.0219219	0.0300528	0.00874298
SPB 18:1;2O	0.143293	0.1534	0.136915	0.103732	0.134335	0.0186206	0.113654	0.146969	0.135228	0.106898	0.125687	0.0186345
SPB 18:0;2O	0.0459162	0.0501577	0.0371133	0.0285325	0.0404299	0.00832582	0.0273829	0.0377392	0.0338375	0.0304821	0.0323604	0.00445037
Glutathione	1.45791	1.29322	0.942091	0.72616	1.10484	0.287241	0.779441	1.11296	1.40196	0.974468	1.06721	0.261764
BMP 38:5|BMP 18:1_20:4	0.104146	0.0816215	0.0950477	0.0997131	0.0951321	0.00843774	0.134539	0.181829	0.232232	0.130238	0.16971	0.0477873
BMP 40:7|BMP 18:1_22:6	0.201612	0.166095	0.160514	0.171446	0.174917	0.0158897	0.295066	0.406299	0.394701	0.236565	0.333158	0.0814829
BMP 42:10|BMP 20:4_22:6	0.838866	0.812355	0.432586	0.417484	0.625323	0.200578	0.479907	0.731659	0.525795	0.796022	0.633346	0.154099
BMP 42:8|BMP 20:4_22:4	0.0550551	0.0447683	0.0386967	0.0359226	0.0436107	0.00734112	0.0743024	0.0671388	0.0711818	0.0583097	0.0677332	0.00693308
BMP 44:12|BMP 22:6_22:6	1.72973	1.61868	1.99464	1.58592	1.73224	0.160597	2.43911	3.57742	2.57961	2.19608	2.69806	0.607276
BMP 44:10|BMP 22:4_22:6	0.0771217	0.0665715	0.0519269	0.060378	0.0639995	0.00918789	0.0715773	0.0979858	0.0912379	0.0705336	0.0828337	0.0138831
NAE 18:2@2.77	0.130124	0.122425	0.113347	0.125878	0.122944	0.0061753	0.096381	0.122961	0.13742	0.0906109	0.111843	0.0221186
NAE 18:2@3.57	0.0358637	0.0335456	0.0333365	0.0260893	0.0322088	0.00366966	0.020708	0.0403636	0.0368742	0.0334339	0.0328449	0.00857157
NAE 18:1	0.117575	0.0919334	0.143402	0.130501	0.120853	0.0190304	0.0750722	0.141513	0.133322	0.0849403	0.108712	0.0335575
NAE 18:0	0.0586847	0.0498489	0.0973977	0.080722	0.0716633	0.0186322	0.0556009	0.092228	0.0804238	0.0432319	0.0678712	0.0224238
13-Docosenamide	1.60923	1.56203	1.49197	1.29406	1.48932	0.120209	0.974486	1.66385	1.2522	0.963786	1.21358	0.328531
NAE 19:1	0.0322123	0.0314592	0.0358821	0.0329012	0.0331137	0.00167773	0.0312003	0.0549723	0.0441398	0.0194474	0.0374399	0.0154374
NAE 19:0	0.0469578	0.0365621	0.0267908	0.0279945	0.0345763	0.00808053	0.0229739	0.0315962	0.0233064	0.0465961	0.0311182	0.0110626
CAR 12:0	0.960492	0.942526	0.826935	1.24523	0.993795	0.153946	2.28455	0.551146	0.81999	0.899047	1.13868	0.77829
NAE 20:3@5.3	0.0245856	0.0263936	0.0262546	0.0292042	0.0266095	0.00165839	0.0222158	0.0296757	0.025036	0.0227037	0.0249078	0.00340856
NAE 20:3@1.85	0.14788	0.133411	0.131966	0.116717	0.132493	0.0110312	0.0958717	0.13987	0.134678	0.0955972	0.116504	0.0240766
NAE 20:2@4	1.24552	1.17264	1.30434	1.3042	1.25668	0.0541219	1.06103	1.44503	1.3777	0.937421	1.20529	0.24479
NAE 20:2@4.48	0.146134	0.143312	0.127637	0.136164	0.138312	0.00715448	0.0946299	0.132312	0.142264	0.100182	0.117347	0.0234909
NAE 20:1	0.649642	0.611513	0.67674	0.604494	0.635597	0.0293148	0.476172	0.632731	0.64185	0.460849	0.5529	0.0977165
NAE 20:0	0.00805022	0.00441226	0.0400683	0.0420175	0.0236371	0.0174669	0.0148162	0.0278173	0.0195532	0.00528064	0.0168668	0.00940877
NAE 21:1@3.83	0.0301632	0.0224238	0.0265225	0.0209612	0.0250177	0.00360293	0.0284275	0.0396472	0.0339125	0.0329783	0.0337414	0.00460894
NAE 21:1@6.03	0.0328433	0.030289	0.0368456	0.0320041	0.0329955	0.00240598	0.0341553	0.0528908	0.0395617	0.0160138	0.0356554	0.0152792
CAR 14:1	0.400585	0.322893	0.532213	0.73766	0.498338	0.15713	0.400577	0.471467	0.435408	0.394104	0.425389	0.0356739
NAE 22:6	0.0259819	0.0216861	0.0394888	0.0351872	0.030586	0.00708585	0.0270293	0.0482718	0.045121	0.0253961	0.0364546	0.0119147
CAR 14:0	2.34678	2.3762	3.28337	4.32149	3.08196	0.808636	5.0381	3.70664	3.47891	2.76824	3.74797	0.948401
NAE 22:2	0.0379123	0.0361315	0.0347208	0.0356931	0.0361144	0.00115677	0.0265519	0.0365872	0.0369393	0.0278233	0.0319754	0.00555467
NAE 22:0	0.0123082	0.0118365	0.0595908	0.0599606	0.035924	0.0238526	0.0259019	0.0394023	0.0285822	0.0123578	0.026561	0.0111228
CAR 15:0	0.0561447	0.0505988	0.121907	0.136082	0.0911831	0.0381925	0.151951	0.168306	0.1539	0.0829081	0.139266	0.0382734
PC 44:10|PC 22:4_22:6	0.018825	0.0160204	0.0261532	0.0227079	0.0209266	0.00383985	0.0502101	0.0662043	0.0476159	0.0317642	0.0489486	0.0141
PI 42:10|PI 20:4_22:6	0.00899738	0.00828299	0.00730033	0.00703216	0.00790321	0.000784798	0.0129565	0.0184394	0.0135601	0.01098	0.013984	0.00316807
PE 30:0|PE 14:0_16:0	0.0204622	0.0189287	0.0221144	0.0133088	0.0187035	0.00331212	0.0413172	0.0250956	0.0177918	0.01257	0.0241936	0.0125183
PE O-32:2|PE O-18:2_14:0@8.88	0.00842627	0.0104328	0.0267638	0.0281859	0.0184522	0.00906446	0.0132228	0.0167694	0.019553	0.00630492	0.0139625	0.00572475
PA 34:1|PA 16:0_18:1	0.00928006	0.00747646	0.0451212	0.046766	0.0271609	0.0188025	0.052083	0.108482	0.101049	0.0242475	0.0714654	0.0402104
PE O-32:1|PE O-16:1_16:0	0.00924902	0.00982372	0.00846125	0.0045889	0.00803072	0.00204515	0.0031934	0.00411446	0.00234649	0.00217177	0.00295653	0.000891608
PE 32:0|PE 16:0_16:0	0.234709	0.248346	0.177538	0.131579	0.198043	0.0466708	0.238762	0.244083	0.145205	0.170086	0.199534	0.0494715
PE O-34:3|PE O-16:1_18:2	0.0307602	0.0254041	0.0595739	0.0737308	0.0473672	0.0200138	0.038121	0.0491018	0.0508982	0.0264277	0.0411372	0.0113164
PA 36:2|PA 18:1_18:1	0.00612447	0.00372155	0.0090881	0.0291413	0.0120189	0.0100667	0.0242863	0.0377414	0.0421677	0.0155684	0.0299409	0.0122323
PE O-34:1|PE O-18:0_16:1	0.00739386	0.00614413	0.0118587	0.00981346	0.00880254	0.00220305	0.040666	0.0366849	0.030009	0.0281117	0.0338679	0.00583592
PE O-34:1|PE O-18:1_16:0	0.00623864	0.00697422	0.00660016	0.00382571	0.00590968	0.00123097	0.0038637	0.00556138	0.00289725	0.00376328	0.00402141	0.00111456
PE O-34:0|PE O-18:0_16:0	0.00714304	0.00756192	0.00571219	0.00251942	0.00573414	0.00197868	0.0203772	0.0273766	0.0113026	0.0301641	0.0223051	0.00841142
PE 34:3|PE 16:1_18:2	0.00297727	0.00292931	0.00380398	0.00388091	0.00339787	0.00044573	0.0107022	0.0117873	0.0100484	0.0068945	0.00985809	0.00210185
PE 34:1|PE 16:0_18:1@8.08	0.285604	0.259999	0.245153	0.213382	0.251034	0.0261137	0.3197	0.356023	0.226925	0.276786	0.294858	0.0556772
PE 34:0|PE 16:0_18:0	0.0065374	0.00675157	0.00346322	0.00198695	0.00468479	0.00202943	0.00478314	0.00742293	0.00403554	0.00592279	0.0055411	0.00147515
PG 32:1|PG 16:0_16:1	0.0143889	0.0120742	0.0134913	0.0109445	0.0127247	0.0013181	0.0195308	0.0261676	0.0163298	0.0188435	0.0202179	0.00419829
CL 71:5|CL 16:0_16:1_18:1_21:3	0.0158	0.0141578	0.0478568	0.0460757	0.0309726	0.0160166	0.0812262	0.0714408	0.0485601	0.0182059	0.0548582	0.0280078
SM 32:1;2O	0.0149924	0.0138577	0.0181049	0.00965058	0.0141514	0.00302823	0.0247628	0.026084	0.0164506	0.0132565	0.0201385	0.00626355
PG 32:0|PG 16:0_16:0	0.0277879	0.0238909	0.0613655	0.0669785	0.0450057	0.019318	0.0491429	0.0937572	0.0661222	0.0327007	0.0604307	0.0260731
PE O-36:4|PE O-18:3_18:1	0.15805	0.129371	0.337693	0.395344	0.255115	0.113706	0.196329	0.286567	0.249032	0.145807	0.219434	0.0614755
PE O-36:4|PE O-16:1_20:3@9.4	0.0264424	0.0282359	0.0248992	0.0337268	0.0283261	0.00333419	0.0154598	0.0189606	0.0246993	0.0169898	0.0190274	0.0040437
PE O-36:2|PE O-16:1_20:1	0.263006	0.2535	0.737177	0.770394	0.506019	0.248067	0.373335	0.517986	0.554761	0.232845	0.419732	0.147158
PE O-36:1|PE O-18:0_18:1	0.0150409	0.0150355	0.0353388	0.0371697	0.0256462	0.0106278	0.0219041	0.0315294	0.0252579	0.0107415	0.0223582	0.00871155
PE O-36:1|PE O-20:1_16:0	0.0602595	0.0506406	0.0771738	0.0720909	0.0650412	0.0103337	0.273728	0.319624	0.232382	0.186917	0.253162	0.0567464
PE 36:2|PE 18:1_18:1@9.26	0.585194	0.554617	1.20524	1.53692	0.970494	0.41754	1.20587	1.57406	1.54933	0.738965	1.26706	0.390109
PE 36:2|PE 18:1_18:1@8.28	0.120658	0.111099	0.128422	0.119155	0.119834	0.00614786	0.201271	0.269324	0.161272	0.151219	0.195771	0.053589
PE 36:1|PE 18:0_18:1@9.88	0.422333	0.426852	0.569676	0.587091	0.501488	0.0771583	0.382777	0.490409	0.490998	0.415217	0.44485	0.0545786
PE 36:1|PE 18:0_18:1@8.87	1.24031	1.13371	1.24802	1.25164	1.21842	0.0490771	1.69847	2.20045	1.72288	1.51698	1.7847	0.291996
PG 34:2|PG 16:1_18:1@7.62	0.0188222	0.0150129	0.0217084	0.0190079	0.0186378	0.0023843	0.0289168	0.0418035	0.028238	0.0238118	0.0306925	0.00774546
PG 34:2|PG 16:1_18:1@7.09	0.0042547	0.00310464	0.00779722	0.00772282	0.00571985	0.00208046	0.017591	0.0280783	0.0213393	0.0110323	0.0195102	0.00712544
PG 34:2|PG 16:1_18:1@8.87	0.0157061	0.014155	0.01706	0.0162913	0.0158031	0.00106579	0.0234348	0.0276905	0.0273398	0.0200874	0.0246381	0.00359504
SM 34:2;2O	0.0199292	0.0175163	0.0159879	0.011125	0.0161396	0.00321812	0.027616	0.029291	0.0180653	0.0244468	0.0248548	0.00495202
PE O-38:7|PE O-18:3_20:4	0.0353846	0.0269939	0.0363056	0.0474533	0.0365344	0.00727355	0.0294866	0.0436641	0.0334326	0.0280103	0.0336484	0.00705857
PE 36:0|PE 18:0_18:0	0.143883	0.141522	0.104992	0.0713896	0.115447	0.0297443	0.125597	0.187777	0.11447	0.143601	0.142861	0.0322598
PA 40:6|PA 18:0_22:6	0.151323	0.153677	0.107301	0.106513	0.129704	0.0228136	0.109675	0.159688	0.106297	0.173644	0.137326	0.0343822
PG 34:1|PG 16:0_18:1@7.69	0.0024462	0.00201646	0.00816207	0.00900255	0.00540682	0.00319298	0.0240368	0.0379058	0.0305096	0.00964861	0.0255252	0.0120056
SM 34:1;2O|SM 17:0;2O/17:1	0.0727887	0.079481	0.0635428	0.0411544	0.0642417	0.014481	0.0969688	0.135874	0.0835751	0.0694365	0.0964637	0.0285776
PE O-38:4|PE O-18:0_20:4	0.00683696	0.00300604	0.00564012	0.00519126	0.0051686	0.00138591	0.05507	0.0632513	0.036921	0.0780893	0.0583329	0.0171622
PE O-38:2|PE O-18:2_20:0	0.0340328	0.0339401	0.116392	0.121881	0.0765616	0.0426194	0.0361857	0.053072	0.0585318	0.0202473	0.0420092	0.0173482
PE O-38:2|PE O-20:1_18:1	0.00172127	0.00163852	0.00633339	0.00540411	0.00377432	0.00212024	0.0797982	0.100111	0.0724535	0.0245295	0.0692232	0.0320098
PS 34:2|PS 16:1_18:1	0.019032	0.0174683	0.0254955	0.0264605	0.0221141	0.00391815	0.0393814	0.0520918	0.0479377	0.0267538	0.0415412	0.0111887
PE 37:1|PE 18:0_19:1	0.00859391	0.00782577	0.0230245	0.021791	0.0153088	0.00711753	0.0280606	0.0368326	0.0298146	0.0133069	0.0270037	0.00988644
PE O-38:1|PE O-20:0_18:1	0.00369193	0.00277136	0.0116925	0.0118661	0.00750548	0.00428666	0.10897	0.140872	0.10496	0.0439499	0.0996881	0.0404838
PS 34:1|PS 16:0_18:1	0.123785	0.127494	0.118568	0.106379	0.119057	0.00797639	0.146552	0.21853	0.196519	0.146543	0.177036	0.0363339
PE O-39:7|PE O-17:1_22:6	0.0224588	0.0230293	0.0262992	0.0277937	0.0248952	0.00222429	0.0275675	0.0376101	0.0348187	0.0275193	0.0318789	0.00513432
PE 38:6|PE 16:0_22:6	2.49958	2.2095	2.13473	1.98247	2.20657	0.187913	2.18293	3.05741	2.45668	1.8302	2.3818	0.518289
PE 38:6|PE 18:2_20:4	0.0575259	0.0518821	0.0664718	0.075488	0.062842	0.00896487	0.11211	0.134903	0.105494	0.0886901	0.110299	0.0191371
PE 38:5|PE 18:1_20:4	1.09142	0.981856	1.43169	1.71108	1.30401	0.287658	2.23102	3.28981	2.73441	1.8608	2.52901	0.620832
CL 77:2|CL 15:0_26:0_18:1_18:1	0.00544917	0.00527358	0.0073917	0.00813007	0.00656113	0.0012294	0.00827617	0.0128988	0.0121405	0.0101954	0.0108777	0.0020747
PG 36:5|PG 16:1_20:4	0.00739393	0.00662544	0.00430943	0.00403969	0.00559212	0.00144651	0.00628951	0.00726088	0.00391957	0.00745534	0.00623133	0.00162335
PE 38:3|PE 18:0_20:3@9.52	0.139937	0.126081	0.16519	0.194434	0.15641	0.0260488	0.11056	0.148665	0.140996	0.0903458	0.122642	0.027099
PG 36:4|PG 16:0_20:4	0.17354	0.148711	0.106537	0.0812426	0.127508	0.0358776	0.126287	0.207003	0.106321	0.202688	0.160575	0.0517954
CL 78:4|CL 16:0_16:0_26:0_20:4	0.0319378	0.0270118	0.0334144	0.0325076	0.0312179	0.00248484	0.0533088	0.060706	0.0419392	0.0346159	0.0476425	0.0116187
PE 38:2|PE 18:1_20:1	0.0784409	0.0679618	0.339968	0.418044	0.226104	0.155418	0.116779	0.162043	0.18215	0.0628641	0.130959	0.0529931
PE 38:2|PE 18:0_20:2	0.130119	0.110409	0.177145	0.206221	0.155973	0.0378076	0.287147	0.364633	0.262023	0.18022	0.273506	0.0759919
PG 36:3|PG 18:1_18:2	0.00536444	0.00386616	0.00999744	0.00949835	0.0071816	0.00262633	0.0194556	0.0259757	0.0186193	0.0104867	0.0186343	0.00634966
PG 36:2|PG 18:1_18:1@7.77	0.0143355	0.0119712	0.0418672	0.0472443	0.0288546	0.015838	0.102843	0.150646	0.120171	0.0458822	0.104886	0.0440199
PG 36:2|PG 18:1_18:1@9.66	0.00718931	0.00625605	0.00866616	0.00771364	0.00745629	0.000872047	0.0104711	0.0138104	0.0114469	0.00987871	0.0114018	0.00173105
PG 36:1|PG 18:0_18:1	0.0419244	0.0463511	0.0429565	0.0495932	0.0452063	0.00301611	0.0449226	0.0738878	0.0371158	0.0458899	0.050454	0.0161088
PE O-40:6|PE O-18:2_22:4	0.584073	0.381945	0.670672	0.976245	0.653234	0.213905	0.558525	0.780044	0.700572	0.445987	0.621282	0.148502
PE O-40:4|PE O-20:0_20:4	0.00034141	0.000187115	0.000804096	0.000321094	0.000413429	0.000233212	0.0254599	0.0255633	0.0187121	0.0308288	0.025141	0.00496528
PE O-40:4|PE O-18:0_22:4@9.17	2.38814e-05	0.000221008	0.000804096	0.000249518	0.000324626	0.000290136	0.0280881	0.0307974	0.0175327	0.0249271	0.0253363	0.00572887
PE O-40:4|PE O-18:0_22:4@10.19	0.119699	0.100434	0.0552403	0.097201	0.0931434	0.023513	0.0897801	0.082427	0.106568	0.0978929	0.0941671	0.0104043
PS 36:4|PS 16:0_20:4	0.0533643	0.0527511	0.048387	0.0442728	0.0496938	0.00367133	0.0865683	0.118376	0.0908032	0.0886811	0.096107	0.014946
PS 36:3|PS 18:1_18:2	0.0138081	0.0097857	0.02646	0.0265761	0.0191575	0.00749683	0.0317277	0.0373577	0.0333924	0.0165908	0.0297672	0.00909613
PE O-40:2|PE O-20:1_20:1	0.000370427	5.71058e-05	0.0016517	0.00188674	0.000991492	0.000789959	0.038635	0.0505597	0.036611	0.00809165	0.0334743	0.0180061
PE O-40:1|PE O-20:0_20:1	0.000303059	0.000148601	0.00140503	0.00122343	0.00077003	0.000550689	0.018622	0.0226697	0.0169496	0.00594056	0.0160455	0.00715183
CL 81:7|CL 15:0_26:0_18:1_22:6	5.15681e-05	0.000477239	0.00485494	0.00634327	0.00293175	0.00272292	0.0122377	0.0192252	0.0175377	0.00350974	0.0131276	0.0070693
PC O-34:2|PC O-16:0_18:2	0.0137263	0.0123983	0.0185271	0.0225012	0.0167882	0.00400964	0.0743716	0.0871003	0.0545659	0.0636259	0.0699159	0.0140279
PE 40:6|PE 18:0_22:6@7.9	0.308814	0.264169	0.393476	0.375141	0.3354	0.0517996	0.603619	0.854226	0.614256	0.537411	0.652378	0.138793
PE 40:6|PE 18:0_22:6@9.02	5.09976	4.92403	4.73166	4.73011	4.87139	0.153631	5.13744	6.56413	6.02888	4.32118	5.51291	0.988685
PC 33:1|PC 15:0_18:1	0.158673	0.135297	0.207722	0.177679	0.169843	0.0265256	0.212237	0.313317	0.235386	0.177437	0.234594	0.0576329
CL 81:4|CL 17:0_18:0_26:0_20:4	0.0278484	0.024508	0.0250019	0.0246805	0.0255097	0.00136184	0.026705	0.0329872	0.03374	0.0145092	0.0269853	0.0088953
PC O-34:1|PC O-16:0_18:1	0.449434	0.400673	0.568157	0.550248	0.492128	0.0695435	1.90667	2.2489	1.67712	1.39048	1.80579	0.363117
PA 44:12|PA 22:6_22:6	0.00957497	0.00871492	0.00786015	0.0127846	0.00973366	0.00186288	0.0229402	0.0302228	0.0251284	0.0177367	0.024007	0.00517522
PG 38:6|PG 16:0_22:6	0.0156435	0.013587	0.0309918	0.0279637	0.0220465	0.00754307	0.0394897	0.0671361	0.0430322	0.0296111	0.0448173	0.0159262
PG 38:6|PG 18:2_20:4	0.00598351	0.0051565	0.00413936	0.00362873	0.00472703	0.00091033	0.00760134	0.0110374	0.00771854	0.00853843	0.00872392	0.00159765
SMGDG O-32:1|SMGDG O-18:1_14:0	0.0208245	0.0161052	0.0792574	0.101601	0.0544471	0.036877	0.169562	0.24156	0.197575	0.0650502	0.168437	0.0750245
PA 44:10|PA 22:4_22:6	0.00924387	0.00843207	0.00756338	0.00799117	0.00830762	0.000621709	0.0129319	0.0127819	0.0113976	0.0139241	0.0127589	0.00103946
PG 38:5|PG 18:1_20:4@7.13	0.0141623	0.010498	0.0142867	0.0128669	0.0129535	0.0015228	0.0305338	0.0483028	0.0427358	0.0290659	0.0376596	0.00937503
PG 38:5|PG 18:1_20:4@7.64	0.0326306	0.027356	0.0257388	0.0221715	0.0269742	0.00376606	0.0317985	0.049726	0.0336067	0.0425451	0.0394191	0.00832388
SMGDG O-32:0|SMGDG O-16:0_16:0	0.00223573	0.00236044	0.0152665	0.0249973	0.011215	0.00955768	0.0318385	0.0724443	0.0491145	0.0104483	0.0409614	0.02628
PE 40:3|PE 18:0_22:3	0.0218227	0.0238437	0.00858462	0.0112068	0.0163645	0.00657379	0.0198738	0.0219125	0.0236611	0.013252	0.0196748	0.004553
PG 38:4|PG 18:0_20:4	0.136502	0.11907	0.09577	0.0862688	0.109403	0.0196778	0.113129	0.171356	0.115462	0.154071	0.138505	0.0288469
PE 40:2|PE 20:1_20:1	0.023717	0.0185328	0.0598176	0.0690714	0.0427847	0.0219821	0.0746253	0.0918349	0.0767733	0.0354009	0.0696586	0.0240878
PC 34:3|PC 16:0_18:3	0.0507419	0.0461061	0.0305122	0.0278435	0.0388009	0.00980716	0.0545585	0.0641057	0.0357542	0.104237	0.0646638	0.0288918
PE O-42:8|PE O-18:2_24:6	0.00673677	0.00682067	0.00844122	0.0106896	0.00817206	0.00160442	0.00779421	0.0091001	0.00790337	0.00731167	0.00802734	0.000759978
PE 40:1|PE 20:0_20:1	0.0199257	0.0173818	0.0552695	0.0569371	0.0373785	0.0187556	0.0612395	0.0878366	0.0740434	0.0279572	0.0627692	0.0256235
SM 38:1;2O	0.00661558	0.00596868	0.00579026	0.00354979	0.00548108	0.00115654	0.00909191	0.0139011	0.00837719	0.00763949	0.00975243	0.00282865
PS 38:6|PS 16:0_22:6	0.191048	0.200716	0.112287	0.0823611	0.146603	0.0505179	0.164434	0.210835	0.147673	0.217756	0.185175	0.0344313
PS 34:1;3O|PS 18:1_16:0;3O	0.0459998	0.0334727	0.179734	0.189656	0.112216	0.0726992	0.182735	0.220557	0.17668	0.0605929	0.160141	0.0691469
PS 38:5|PS 18:1_20:4	0.09627	0.0767498	0.133267	0.156252	0.115635	0.0310148	0.220189	0.28003	0.27359	0.149783	0.230898	0.0603625
PE O-42:4|PE O-20:0_22:4	0.000164753	0.00146877	0.00024509	0.00017253	0.000512785	0.000552824	0.0357696	0.0333333	0.0245239	0.0282314	0.0304645	0.00505476
PS 38:4|PS 18:0_20:4	0.401963	0.361295	0.482811	0.554781	0.450212	0.0745513	0.555482	0.90626	0.856953	0.630511	0.737301	0.170612
PC O-36:5|PC O-18:5_18:0	0.0278432	0.0224797	0.021537	0.023279	0.0237847	0.00242293	0.0305555	0.0423679	0.0237142	0.0491356	0.0364433	0.011444
PC O-36:3|PC O-16:2_20:1	0.00202226	0.0015092	0.00742085	0.0094459	0.00509955	0.00341466	0.0189179	0.0393774	0.0327204	0.0110779	0.0255234	0.0128587
CL 85:7|CL 17:0_28:0_18:1_22:6	0.000971058	0.000300145	0.00646092	0.00782735	0.00388987	0.00329847	0.0123909	0.0224169	0.0183393	0.00344998	0.0141493	0.00823563
PE 42:7|PE 20:1_22:6	0.0137486	0.0161694	0.0289484	0.0334512	0.0230794	0.00831913	0.0354431	0.0507119	0.0502779	0.0187496	0.0387956	0.0151319
PG 40:8|PG 18:2_22:6	0.0268907	0.0152625	0.017933	0.0142242	0.0185776	0.00498663	0.0380509	0.0561897	0.0381557	0.045714	0.0445276	0.00856275
PG 40:7|PG 18:1_22:6	0.0249443	0.0214467	0.0271818	0.023694	0.0243167	0.00207529	0.0579761	0.0796725	0.0577447	0.0470337	0.0606068	0.0136972
SMGDG O-34:2|SMGDG O-18:1_16:1	0.00524521	0.00312787	0.0244911	0.039677	0.0181353	0.0149651	0.104486	0.151409	0.127299	0.0343688	0.104391	0.0504597
PE 42:5|PE 18:0_24:5	0.0896089	0.0953185	0.0355608	0.0417248	0.0655533	0.0270739	0.0533813	0.039189	0.0513694	0.0615424	0.0513705	0.00923578
SMGDG O-34:1|SMGDG O-18:1_16:0	0.0186645	0.0174156	0.115609	0.194346	0.0865087	0.0739127	0.443726	0.86577	0.76914	0.15475	0.558347	0.324022
PE 42:4|PE 18:0_24:4@9.48	0.0315539	0.0212991	0.0216514	0.0251177	0.0249056	0.00411831	0.0406193	0.0557585	0.0389535	0.0358296	0.0427902	0.00887053
HexCer 42:2;3O	0.0129446	0.0135849	0.0447472	0.0324503	0.0259318	0.0133942	0.0211466	0.0458148	0.0303323	0.0124062	0.027425	0.0142784
PE 42:2|PE 20:1_22:1	0.00534537	0.00575091	0.0230494	0.0270739	0.0153049	0.00986101	0.0212402	0.0303631	0.0237021	0.00880605	0.0210279	0.00901324
PE 42:1|PE 24:0_18:1	0.00448851	0.00455912	0.012301	0.0135963	0.00873621	0.00423729	0.010792	0.0152433	0.0159099	0.00663913	0.0121461	0.00431738
SM 40:2;2O|SM 25:2;2O/15:0	0.00320058	0.00244686	0.0172491	0.0125559	0.00886312	0.00626886	0.00724173	0.022343	0.010703	0.00297743	0.0108163	0.0083087
PS 40:6|PS 18:0_22:6	5.39249	3.37699	3.4784	3.46125	3.92728	0.846808	3.65108	5.69022	4.80623	5.90287	5.0126	1.02438
PS O-41:6|PS O-19:0_22:6	0.00359945	0.00639412	0.0030488	0.00832815	0.00534263	0.00214005	0.0161787	0.0267104	0.016546	0.0383286	0.0244409	0.010466
PS 40:5|PS 18:0_22:5	0.0474869	0.0646809	0.0164739	0.0304689	0.0397776	0.0180923	0.0309517	0.0422991	0.0449852	0.0535529	0.0429472	0.00932645
PS 40:4|PS 18:0_22:4	0.238701	0.219472	0.180662	0.241341	0.220044	0.0242535	0.1883	0.245561	0.2423	0.213163	0.222331	0.02696
PC O-38:5|PC O-18:1_20:4@9.3	0.0033701	0.00336838	0.00402102	0.00461628	0.00384395	0.000519267	0.0192303	0.0233814	0.0189128	0.0208621	0.0205966	0.00204346
PG 42:10|PG 20:4_22:6	0.0545337	0.0384096	0.0351945	0.0275407	0.0389196	0.00984146	0.0540702	0.0822626	0.046392	0.0872628	0.0674969	0.0202847
SMGDG O-36:4|SMGDG O-14:0_22:4	0.00486758	0.00289339	0.0109931	0.0133003	0.00801359	0.00427026	0.103016	0.168777	0.11176	0.0433678	0.10673	0.0513279
PI O-36:4|PI O-16:0_20:4	0.00747911	0.00725941	0.00038337	0.000281951	0.00385096	0.00351934	0.00629888	0.0161626	0.00968993	0.0528642	0.0212539	0.0214671
PC O-38:2|PC O-18:1_20:1	0.00613161	0.00479072	0.0205002	0.0213632	0.0131964	0.00775578	0.338	0.382054	0.314988	0.0831456	0.279547	0.133858
SMGDG O-36:3|SMGDG O-16:0_20:3	0.00061895	0.00105488	0.0149901	0.0177723	0.00860906	0.00783566	0.15431	0.259071	0.172695	0.0379082	0.155996	0.0910144
PC 37:1|PC 19:0_18:1	0.0135093	0.0129507	0.0427538	0.0420784	0.027823	0.0145963	0.0412636	0.0646605	0.0590955	0.0232416	0.0470653	0.0187576
SMGDG O-36:2|SMGDG O-18:1_18:1	0.000352227	0.000325967	0.00339372	0.0093209	0.0033482	0.00366691	0.0839371	0.150301	0.122976	0.0104922	0.0919265	0.0607371
SMGDG O-36:1|SMGDG O-18:0_18:1	0.00413037	0.00298111	0.0250469	0.0335743	0.0164332	0.0132319	0.197025	0.350829	0.302416	0.0602579	0.227632	0.128739
PS 42:10|PS 20:4_22:6	0.122335	0.113506	0.0835115	0.0665216	0.0964684	0.0224947	0.144668	0.185922	0.137322	0.185923	0.163459	0.0261116
PE 44:2|PE 20:1_24:1	0.00164791	0.00151498	0.00670478	0.00639656	0.00406606	0.00248744	0.00636132	0.00954818	0.00951668	0.00269442	0.00703015	0.00325419
PS 42:9@7.06	0.0154614	0.0180502	0.0155742	0.0149268	0.0160032	0.0012069	0.0292496	0.0363187	0.0288706	0.012396	0.0267087	0.010138
PI 36:4|PI 16:0_20:4	0.63343	0.62757	0.531007	0.460402	0.563102	0.0719017	0.591095	0.927236	0.845169	0.758573	0.780518	0.143839
PS 42:7|PS 20:1_22:6	0.00899236	0.00455691	0.0234926	0.0291183	0.01654	0.0100885	0.0290257	0.026853	0.0533875	0.0190959	0.0320905	0.014824
PC O-40:7|PC O-18:1_22:6@9.06	0.00172496	0.00223222	0.00418091	0.00222839	0.00259162	0.000940485	0.036228	0.0460863	0.0384782	0.0425216	0.0408285	0.00436651
PG 44:12|PG 22:6_22:6	0.168206	0.146083	0.207976	0.163597	0.171465	0.0226375	0.361806	0.528975	0.317372	0.332419	0.385143	0.0976471
PC O-40:5|PC O-16:0_24:5	0.0038444	0.00405077	0.00115362	0.00133646	0.00259631	0.00135478	0.0272496	0.0349518	0.0187118	0.0376555	0.0296422	0.00851668
PG 44:11|PG 22:5_22:6	0.0222445	0.0216459	0.0133028	0.0103495	0.0168857	0.00517047	0.0199612	0.0318199	0.0195802	0.0341363	0.0263744	0.00768528
SMGDG O-38:6|SMGDG O-16:0_22:6	0.00118335	0.00081051	0.0035634	0.00453613	0.00252335	0.00157022	0.360422	0.496781	0.315819	0.148403	0.330356	0.143665
PG 44:10|PG 22:4_22:6	0.00754332	0.00574867	0.00553418	0.00597465	0.0062002	0.000790936	0.0112504	0.0149321	0.0103362	0.0108647	0.0118458	0.00209135
PI O-38:5|PI O-18:1_20:4	0.00664453	0.00603567	0.00483576	0.00558435	0.00577508	0.000660026	0.0261383	0.0325746	0.0388542	0.0448424	0.0356024	0.00805584
PI 37:4|PI 17:0_20:4	0.0133996	0.0145921	0.01497	0.0139032	0.0142162	0.000607115	0.0200728	0.0340884	0.0348131	0.0206466	0.0274052	0.00814423
SMGDG O-38:4|SMGDG O-16:0_22:4	0.000886431	8.20343e-05	0.00497773	0.00639625	0.00308561	0.0026645	0.25265	0.370175	0.28228	0.0738461	0.244738	0.124379
SMGDG O-38:2|SMGDG O-18:1_20:1	0.000329202	0.000362503	0.00499973	0.00711756	0.00320225	0.00295293	0.0478712	0.0863264	0.0851889	0.0138488	0.0583088	0.0346081
SMGDG O-38:1|SMGDG O-16:0_22:1	0.00239183	0.00196472	0.0117524	0.0153338	0.00786068	0.00582374	0.0661679	0.114138	0.103462	0.0253257	0.0772736	0.0402773
PI 38:6|PI 18:2_20:4	0.0313436	0.0307643	0.0360208	0.0535008	0.0379074	0.00923069	0.0734961	0.0670841	0.0717666	0.0628791	0.0688065	0.00479079
PI 38:6|PI 16:0_22:6	0.104348	0.09911	0.248068	0.238944	0.172618	0.0709861	0.256844	0.342442	0.408951	0.184905	0.298286	0.0979275
PS 44:10|PS 22:4_22:6	0.498369	0.408528	0.199443	0.406835	0.378294	0.109698	0.66327	0.982416	0.848885	0.778559	0.818282	0.133521
PI 38:5|PI 18:1_20:4	0.712566	0.665101	0.618156	0.656317	0.663035	0.033604	0.856895	1.02048	1.05059	0.953519	0.970372	0.0858432
PS 44:9	0.0311739	0.0250582	0.0176488	0.0252304	0.0247778	0.00479624	0.0411878	0.0372965	0.0345886	0.0384346	0.0378769	0.00273392
PC 40:3|PC 18:0_22:3@9.82	0.0226534	0.0200979	0.071829	0.0694557	0.046009	0.0246642	0.0933624	0.099184	0.0882715	0.0441464	0.0812411	0.0251284
PI 38:4|PI 18:0_20:4	0.984347	0.981557	0.776535	0.968572	0.927753	0.0875084	1.00771	1.42333	1.61251	1.20861	1.31304	0.262028
SMGDG O-40:7|SMGDG O-18:1_22:6	0.000965536	0.000893551	0.000930299	0.000927885	0.000929318	2.54659e-05	0.031142	0.0404098	0.0279926	0.0117715	0.027829	0.0119321
SMGDG O-40:6|SMGDG O-18:0_22:6	1.84696e-05	0.000170928	1.77956e-05	1.77494e-05	5.62356e-05	6.62182e-05	0.0422257	0.0673445	0.0449823	0.0131291	0.0419204	0.0222471
PC O-42:4|PC O-18:0_24:4	0.00111513	0.00155325	8.80557e-05	0.000305247	0.000765419	0.000594464	0.0266307	0.0234968	0.0183333	0.0252358	0.0234241	0.00362796
SMGDG O-40:5|SMGDG O-18:1_22:4	1.37263e-06	1.2703e-06	1.32254e-06	1.31911e-06	1.32114e-06	3.6203e-08	0.0235178	0.0437448	0.0334826	0.00911809	0.0274658	0.0147584
SMGDG O-40:4|SMGDG O-18:0_22:4	0.00113649	0.00105176	0.00109501	0.00109217	0.00109386	2.99747e-05	0.0346593	0.0370124	0.0357336	0.0138557	0.0303153	0.0110151
PI 40:8|PI 20:4_20:4	0.0154061	0.0161603	0.010792	0.0107601	0.0132796	0.00251776	0.0182053	0.0242216	0.0157823	0.0236509	0.020465	0.00413506
PS 46:12|PS 22:6_24:6	0.0165216	0.0150599	0.0330621	0.0218304	0.0216185	0.00707097	0.0559834	0.0775477	0.0624708	0.0386852	0.0586718	0.0160978
PI 40:7|PI 18:1_22:6	0.0141645	0.0105929	0.0333353	0.0308292	0.0222305	0.00997181	0.0483425	0.062847	0.0674002	0.0336823	0.053068	0.0152663
PS 46:11@7.49	0.0185281	0.0170048	0.0112843	0.0112089	0.0145065	0.00330424	0.0195373	0.0248664	0.0148618	0.0244569	0.0209306	0.00471512
PC 42:5|PC 22:1_20:4	0.0242072	0.0202531	0.0190121	0.024482	0.0219886	0.00239851	0.0331109	0.0372358	0.0289563	0.0234115	0.0306786	0.00590733
PI 40:6|PI 20:2_20:4	0.0182995	0.0196031	0.0124497	0.0131208	0.0158683	0.0031263	0.0182885	0.0188958	0.017467	0.0169206	0.017893	0.000873508
PI 40:6|PI 18:0_22:6	0.022728	0.0221634	0.0747204	0.104117	0.0559322	0.035063	0.0875179	0.152304	0.172546	0.0545236	0.116723	0.0550876
PC 42:3|PC 24:1_18:2	0.00765774	0.00682611	0.0169562	0.0236588	0.0137747	0.00695553	0.0220424	0.0271716	0.0217699	0.0111757	0.0205399	0.00671907
Cer 28:1;2O|Cer 18:1;2O/10:0	0.075195	0.0613861	0.0740139	0.0575898	0.0670462	0.00768786	0.165933	0.120623	0.0680376	0.0585692	0.103291	0.0498909
PE 19:1	0.0628026	0.0565016	0.199281	0.232649	0.137809	0.0790732	0.161342	0.264759	0.196427	0.103525	0.181513	0.0674321
Cer 34:1;2O|Cer 18:1;2O/16:0@9.04	0.20987	0.212779	0.169549	0.147463	0.184915	0.0275586	0.265596	0.423346	0.212059	0.287417	0.297105	0.0899191
Cer 34:1;2O|Cer 18:1;2O/16:0@7.14	0.0339692	0.0293618	0.0995105	0.0859725	0.0622035	0.0309537	0.0929428	0.183114	0.116049	0.0417941	0.108475	0.05864
PE 21:4	0.153806	0.154379	0.147134	0.15163	0.151737	0.00284861	0.177855	0.248354	0.14929	0.240574	0.204018	0.0482414
PE 21:1	0.0172024	0.0149863	0.0969202	0.117023	0.0615331	0.0459979	0.0405322	0.0795299	0.0577036	0.0197926	0.0493896	0.0253771
NAGly 11:0	0.0719551	0.0521322	0.164683	0.0295432	0.0795783	0.0513752	0.0388643	0.00665637	0.0299164	0.0685823	0.0360049	0.0256117
PC 18:0	0.0690053	0.0769934	0.117794	0.109903	0.0934239	0.0208068	0.158609	0.256529	0.168508	0.0948439	0.169622	0.0665007
Cer 36:2;2O|Cer 18:2;2O/18:0@9.14	12.7911	15.6279	6.24106	5.07588	9.93398	4.41085	5.41032	8.78955	2.54538	13.5283	7.5684	4.72229
Cer 36:2;2O|Cer 18:2;2O/18:0@7.25	0.12449	0.0921497	0.24657	0.237472	0.175171	0.0678975	0.214467	0.325972	0.249724	0.140982	0.232786	0.0768856
Cer 36:1;2O|Cer 18:1;2O/18:0@9.85	18.1842	17.6647	14.2424	12.7166	15.702	2.29435	19.767	31.1964	14.2725	25.0379	22.5684	7.23904
Cer 36:1;2O|Cer 18:1;2O/18:0@7.88	0.033809	0.0218801	0.129818	0.201725	0.0968081	0.0736213	0.0814723	0.224692	0.131986	0.0108762	0.112257	0.0899197
PC 19:1	0.0704608	0.057137	0.0463905	0.0408604	0.0537122	0.0113029	0.0862102	0.0926016	0.0679763	0.103528	0.0875791	0.0148968
PE 23:4	0.100712	0.0957254	0.120042	0.143871	0.115088	0.0189381	0.0908338	0.141595	0.0796095	0.109571	0.105402	0.0271098
PC 20:1	0.0526492	0.0555583	0.123566	0.132819	0.0911481	0.0372028	0.163255	0.279726	0.188001	0.0780212	0.177251	0.0829842
PE 23:1	0.00729168	0.00553595	0.0339417	0.0353196	0.0205222	0.0141305	0.0131046	0.0247095	0.0176119	0.00712992	0.015639	0.00741605
PE 23:0	0.00674547	0.00914186	0.0271076	0.028993	0.017997	0.010111	0.0477208	0.080132	0.0551476	0.0165285	0.0498822	0.0262038
Cer 36:0;2O|Cer 18:0;2O/18:0	0.149786	0.117901	0.363386	0.317638	0.237178	0.105198	0.195306	0.377279	0.157239	0.186738	0.229141	0.100096
Cer 38:2;2O|Cer 18:2;2O/20:0	1.36196	1.32701	0.979755	0.918518	1.14681	0.19924	1.08662	1.44501	0.925541	1.30789	1.19126	0.230615
Cer 38:1;2O|Cer 20:1;2O/18:0	0.597021	0.484263	1.23626	1.25521	0.893189	0.354857	2.06009	2.85334	1.47617	0.95914	1.83718	0.813131
PC 22:4	0.05381	0.0553157	0.0449588	0.0261861	0.0450677	0.0115972	0.0400534	0.0659046	0.0485749	0.0533262	0.0519648	0.0107942
PC 22:0	0.00694173	0.00599516	0.00720878	0.00697929	0.00678124	0.000465214	0.0842749	0.0633392	0.0460321	0.0954947	0.0722852	0.0219976
Cer 40:2;2O|Cer 18:1;2O/22:1@9.86	0.0983814	0.0913141	0.420776	0.427829	0.259575	0.164765	0.226298	0.401996	0.270815	0.105554	0.251166	0.122416
Cer 40:2;2O|Cer 18:1;2O/22:1@10.64	0.326263	0.319428	1.11978	1.20934	0.743703	0.422053	0.778194	1.12112	0.717621	0.347853	0.741197	0.316747
Cer 40:1;2O|Cer 18:1;2O/22:0	0.0643164	0.0609646	0.43618	0.488465	0.262482	0.200698	0.458464	0.633455	0.234704	0.0786021	0.351306	0.244305
Cer 41:2;2O|Cer 18:1;2O/23:1	0.0598339	0.0646452	0.20107	0.196756	0.130576	0.0683747	0.12263	0.219534	0.144171	0.0717043	0.13951	0.061395
Cer 41:1;2O|Cer 18:1;2O/23:0	0.00976324	0.00990824	0.0626394	0.0722108	0.0386304	0.0289929	0.0752317	0.120232	0.0598199	0.0190477	0.0685829	0.0418026
SM 28:1;2O|SM 18:1;2O/10:0	0.94501	0.615566	1.32836	1.11431	1.00081	0.260624	1.85919	1.53982	0.997642	0.616216	1.25322	0.553907
SM 28:0;2O	0.0262054	0.019713	0.0256257	0.0194889	0.0227583	0.00316491	0.0561435	0.0258642	0.0169142	0.00983931	0.0271903	0.0203855
PC 24:0	0.0510397	0.0490782	0.0295633	0.028762	0.0396108	0.010475	0.142454	0.0286698	0.0227932	0.0273776	0.0553237	0.0581417
Cer 40:1;2O|Cer 18:0;2O/22:1	0.0352965	0.028604	0.348464	0.337907	0.187568	0.15568	0.109175	0.197044	0.113206	0.0233385	0.110691	0.0709364
Cer 40:0;2O|Cer 18:0;2O/22:0	0.00549469	0.00489939	0.0830474	0.0790786	0.04313	0.0379595	0.0542841	0.0913745	0.0316224	0.00793553	0.0463041	0.0355092
Cer 42:4;2O|Cer 18:2;2O/24:2	0.151583	0.188658	0.103142	0.11099	0.138593	0.0342559	0.109143	0.139362	0.0728843	0.0978204	0.104802	0.0275724
Cer 42:3;2O|Cer 18:2;2O/24:1@9.94	0.201095	0.167178	0.713289	0.742414	0.455994	0.272317	0.432341	0.781592	0.637055	0.216282	0.516818	0.24632
Cer 42:3;2O|Cer 18:2;2O/24:1@10.68	0.646537	0.737758	1.02409	1.17942	0.896952	0.214477	1.33446	1.42103	1.0437	0.757192	1.1391	0.301442
Cer 42:2;2O|Cer 18:1;2O/24:1@11.27	0.84458	0.940338	5.15218	5.82757	3.19117	2.31133	4.4896	6.30986	3.60366	1.04313	3.86156	2.19079
Cer 42:2;2O|Cer 18:1;2O/24:1@10.54	0.857842	0.816825	3.68806	3.35025	2.17825	1.3463	2.17014	3.94895	2.75286	1.05201	2.48099	1.20657
Cer 42:1;2O|Cer 18:1;2O/24:0	0.028173	0.0289733	0.141563	0.165335	0.091011	0.0630017	0.202162	0.255783	0.108791	0.0426552	0.152348	0.0950613
SM 28:0;3O	0.0168019	0.0136749	0.0221764	0.0216202	0.0185684	0.00351418	0.0386188	0.0343819	0.0248297	0.0174571	0.0288219	0.00952171
SM 28:1;2O	0.198456	0.0977203	0.216899	0.1972	0.177569	0.0467554	0.229291	0.189963	0.132122	0.0810849	0.158115	0.0650374
MG 38:6	0.291972	0.24053	0.283992	0.189822	0.251579	0.0406761	3.7802	5.43684	2.91159	6.76669	4.72383	1.71817
SM 30:2;2O	0.0549644	0.0378566	0.0487922	0.0352473	0.0442151	0.00802105	0.0929733	0.0714304	0.0396694	0.0332231	0.059324	0.0279666
Cer 42:3;2O|Cer 18:1;2O/24:2	0.117441	0.109334	0.438646	0.352195	0.254404	0.144319	0.19668	0.292667	0.306337	0.121498	0.229296	0.0868627
SM 30:1;2O|SM 18:1;2O/12:0	0.433945	0.35136	0.675054	0.419508	0.469967	0.122446	1.0239	1.00839	0.576319	0.387634	0.74906	0.317939
Cer 41:2;4O|Cer 17:2;3O/24:0;(2OH)	0.0441802	0.0370652	0.0708649	0.0801858	0.058074	0.017937	0.940412	1.31427	0.811176	0.753954	0.954953	0.251921
Cer 42:2;2O|Cer 18:1;2O/24:1@10.98	0.0719628	0.0776087	0.271762	0.249794	0.167782	0.0933414	0.171785	0.235152	0.176727	0.0694744	0.163285	0.0688435
PC 26:0|PC 12:0_14:0	1.24815	1.14564	1.94735	1.4828	1.45599	0.308898	4.9436	2.08756	1.45745	0.608747	2.27434	1.87983
Cer 41:1;4O|Cer 17:1;3O/24:0;(2OH)	0.00392784	0.00504114	0.0267384	0.0249008	0.0151521	0.0106946	0.30908	0.30483	0.201883	0.075712	0.222876	0.109918
Cer 42:1;2O|Cer 18:0;2O/24:1@11.51	0.048987	0.0468153	0.602344	0.615324	0.328367	0.280505	0.290215	0.443127	0.267019	0.052129	0.263123	0.160903
Cer 42:1;2O|Cer 18:0;2O/24:1@10.79	0.0626664	0.0590528	0.477682	0.370628	0.242507	0.185553	0.185194	0.375376	0.253631	0.0605536	0.218689	0.13153
HexCer 32:1;2O|HexCer 18:1;2O/14:0	0.0289752	0.0247247	0.0965153	0.0920251	0.0605601	0.0337809	0.0593257	0.109438	0.0663726	0.0263996	0.0653839	0.0341477
PC 27:0	0.0418738	0.0356248	0.0871501	0.0624859	0.0567836	0.0201534	0.209235	0.136153	0.113599	0.0429206	0.125477	0.0685227
PC O-28:0|PC O-14:0_14:0	0.958201	0.869181	1.04143	0.718748	0.896891	0.119535	2.27436	1.69946	1.17095	1.07368	1.55462	0.553026
NAGly 38:3;2O|NAGly 20:2;O(FA 18:0)	0.491806	0.48428	1.27089	1.26395	0.87773	0.389705	1.70622	2.67034	1.31459	1.02905	1.68005	0.716177
SM 30:1;2O	0.046239	0.0381143	0.0707025	0.0407542	0.0489525	0.0128948	0.0598132	0.0610675	0.0416132	0.0251331	0.0469067	0.0170218
PC 26:0	0.123602	0.111348	0.178698	0.131107	0.136189	0.0255362	0.397569	0.165526	0.124354	0.0591945	0.186661	0.147262
SM 32:2;2O|SM 18:1;2O/14:1	0.300126	0.241478	0.235742	0.17469	0.238009	0.0443988	0.423841	0.373885	0.221098	0.259673	0.319624	0.0950557
PE P-32:1|PE P-18:1_14:0@8.89	0.110367	0.111203	0.299127	0.29592	0.204154	0.0933766	0.0981044	0.176474	0.209383	0.0505708	0.133633	0.0724225
SM 32:1;2O|SM 18:1;2O/14:0	1.77762	1.77871	2.06075	1.23976	1.71421	0.297224	2.50348	3.26372	1.94954	1.61455	2.33282	0.720768
PC 28:1	0.300456	0.275783	0.246988	0.231476	0.263676	0.0265265	0.881017	0.35546	0.34241	0.249587	0.457119	0.286503
PC 28:0|PC 14:0_14:0	29.1729	30.4385	34.4123	26.1141	30.0345	2.9766	57.6029	44.0976	32.2804	20.2976	38.5696	15.9817
PC O-29:0|PC O-13:0_16:0	0.0386329	0.0712539	0.0610638	0.0660187	0.0592423	0.0124325	0.0954112	0.0628364	0.0762607	0.0358973	0.0676014	0.0250082
HexCer 34:2;2O|HexCer 18:2;2O/16:0	0.0264375	0.0180214	0.0352502	0.032713	0.0281055	0.00664732	0.043582	0.0527194	0.0340287	0.0277248	0.0395137	0.0109545
HexCer 34:1;2O|HexCer 18:1;2O/16:0	0.131537	0.118901	0.411048	0.33898	0.250117	0.127548	0.353155	0.708464	0.436766	0.18884	0.421806	0.217089
SM 33:1;2O|SM 17:1;2O/16:0	0.189581	0.175479	0.258429	0.156957	0.195111	0.0383434	0.317579	0.53716	0.334992	0.203159	0.348223	0.13887
PE 32:1|PE 16:0_16:1	0.645271	0.595267	0.719664	0.717607	0.669452	0.0522692	1.06212	1.39105	1.11471	0.938877	1.12669	0.191024
PC O-30:1|PC O-16:0_14:1	0.840019	0.755729	1.00412	0.880375	0.870061	0.0895162	0.517754	0.604319	0.449531	0.378388	0.487498	0.0964521
PC O-30:1|PC O-16:1_14:0	0.612266	0.542838	0.743078	0.622527	0.630178	0.0720312	1.83127	1.3062	1.03839	0.893992	1.26746	0.412849
PC 29:0|PC 14:0_15:0	3.77188	3.6414	4.27651	2.93307	3.65572	0.479926	5.60706	5.44297	4.10055	2.8491	4.49992	1.29097
PC O-30:0|PC O-16:0_14:0	4.98622	4.73044	4.31659	3.24353	4.31919	0.665413	9.36506	11.133	7.00602	7.96216	8.86657	1.7949
PC 28:0	0.919553	1.11257	0.666223	0.459388	0.789433	0.247719	1.02432	0.729688	0.527919	0.506093	0.697006	0.240308
PC 30:3	0.0623307	0.054384	0.0345123	0.0389512	0.0475446	0.0112816	0.130965	0.0703751	0.0698563	0.0629451	0.0835353	0.0318005
PE P-34:2|PE P-18:1_16:1	0.457227	0.381885	0.853757	1.00307	0.673983	0.261208	0.49941	0.744072	0.709664	0.38708	0.585057	0.170629
SM 34:2;2O|SM 18:1;2O/16:1	3.40763	3.24338	2.87255	2.42938	2.98823	0.376395	4.31384	5.83542	3.93074	4.37088	4.61272	0.838235
PC 30:2@7.04	0.185526	0.191337	0.160293	0.14389	0.170262	0.0191835	0.317136	0.247945	0.205764	0.166181	0.234257	0.0645562
PC 30:2@6.71	0.249771	0.254732	0.0727905	0.079544	0.16421	0.0880921	0.713879	0.134211	0.192501	0.228229	0.317205	0.267273
PE P-34:1|PE P-16:0_18:1	8.93747	7.95836	17.4428	18.5578	13.2241	4.80494	9.40291	13.2539	13.3446	7.67901	10.9201	2.83617
SM 34:1;2O|SM 18:1;2O/16:0	5.41677	5.99295	4.16931	3.12097	4.675	1.11332	5.2937	8.69071	5.28725	4.91266	6.04608	1.77206
PC 30:1|PC 14:0_16:1	21.8087	21.2974	18.2599	16.5663	19.4831	2.16242	29.98	22.6975	17.2349	16.2595	21.543	6.2979
PC 30:0|PC 14:0_16:0	182.171	183.453	127.605	107.672	150.225	33.343	153.925	160.583	108.34	126.361	137.302	24.3367
PC O-31:0|PC O-15:0_16:0	1.13682	1.13027	0.851185	0.65907	0.944338	0.201046	1.09712	0.930896	0.611614	0.865585	0.876304	0.201592
HexCer 36:2;2O|HexCer 18:2;2O/18:0	0.491825	0.404219	0.975317	0.9559	0.706815	0.260731	0.877135	1.35137	1.01863	0.545401	0.948133	0.334067
HexCer 36:1;2O|HexCer 18:1;2O/18:0@7.88	0.200153	0.1356	0.627442	0.853429	0.454156	0.298095	0.38066	0.92596	0.725454	0.223397	0.563868	0.319743
HexCer 36:1;2O|HexCer 18:1;2O/18:0@9.1	0.465366	0.474091	1.08279	0.887659	0.727477	0.26684	0.963287	1.70212	1.09843	0.560001	1.08096	0.473071
PE 34:4|PE 14:0_20:4	0.207058	0.19827	0.160575	0.143145	0.177262	0.026323	0.653449	0.519881	0.392555	0.411533	0.494354	0.119979
PC O-32:3|PC O-16:0_16:3	0.0486627	0.0437355	0.0497434	0.0505594	0.0481752	0.00265012	0.29589	0.311511	0.223238	0.34508	0.29393	0.0514023
PE 34:2|PE 16:1_18:1	1.60516	1.72411	2.74926	3.10247	2.29525	0.644237	4.04925	5.81906	5.10817	2.05614	4.25816	1.63824
PE P-35:1|PE P-17:0_18:1	0.167913	0.15878	0.56746	0.608657	0.375702	0.21288	0.296896	0.462999	0.59276	0.216596	0.392313	0.16848
PC O-32:2	0.167228	0.147333	0.125345	0.128589	0.142124	0.0167488	0.451506	0.40016	0.229374	0.378265	0.364826	0.0953761
SM 34:2;3O	0.213397	0.21392	0.192925	0.113751	0.183499	0.0411489	0.371045	0.375592	0.248577	0.201515	0.299182	0.0877544
PC 31:1|PC 15:0_16:1	4.148	3.6069	4.58181	3.83759	4.04358	0.365281	5.83066	6.13312	5.19127	4.23299	5.34701	0.840075
PE 34:1|PE 16:0_18:1@9.14	10.4003	10.8618	11.7592	12.2589	11.32	0.729763	12.2035	19.2292	16.6724	12.4261	15.1328	3.41849
PC O-32:1|PC O-16:0_16:1	15.1088	12.9613	20.9733	20.3343	17.3444	3.40285	51.6747	54.7498	43.8785	36.6602	46.7408	8.13019
PC O-32:1|PC O-16:1_16:0	6.56112	6.83474	4.88545	4.12356	5.60122	1.13344	2.5732	4.74503	2.57388	5.07982	3.74298	1.35725
SM 34:1;3O	0.263165	0.316259	0.254508	0.147317	0.245312	0.0613184	0.346874	0.483323	0.302498	0.250498	0.345798	0.0997849
PC 31:0|PC 15:0_16:0	24.2217	23.2482	23.0962	16.1896	21.6889	3.20425	17.1247	27.402	20.5852	15.7626	20.2186	5.2014
PC O-32:0|PC O-16:0_16:0	13.5934	14.1249	8.1501	6.13488	10.5008	3.43823	20.0071	33.6206	16.3515	36.5214	26.6251	9.9368
PE P-36:4|PE P-16:0_20:4	7.48829	6.97803	5.30055	6.07548	6.46059	0.839329	4.74786	6.077	4.95108	7.77712	5.88826	1.38831
HexCer 36:2;3O|HexCer 18:1;2O/18:1;O	0.157026	0.133412	0.26765	0.263261	0.205338	0.0607151	0.157062	0.269409	0.189178	0.127012	0.185665	0.0613287
PC 30:1	0.220507	0.220673	0.181121	0.145022	0.191831	0.0314639	0.270637	0.181033	0.137102	0.0499493	0.15968	0.0918657
PC 32:4	0.26407	0.257315	0.0891596	0.100182	0.177682	0.0831364	0.548762	0.194997	0.200017	0.287819	0.307899	0.166136
PE P-36:3|PE P-16:0_20:3@9.4	0.472804	0.509762	0.488087	0.65768	0.532083	0.0736925	0.322487	0.338775	0.363676	0.339004	0.340985	0.016989
PE P-36:3|PE P-16:0_20:3@9.12	2.93057	2.52007	6.05633	7.8038	4.82769	2.19607	2.62027	4.94434	4.42995	2.43866	3.6083	1.26549
HexCer 36:2;2O|HexCer 18:1;2O/18:1	0.11448	0.0973462	0.267081	0.275487	0.188598	0.0829603	0.140624	0.368186	0.245194	0.0831596	0.209291	0.12538
SM 36:3;2O|SM 18:2;2O/18:1	0.668933	0.594305	0.476714	0.379253	0.529801	0.110681	0.474763	0.685316	0.352474	0.814075	0.581657	0.207135
PC 30:0	0.614087	0.580442	0.384018	0.33667	0.478804	0.120227	0.373808	0.35516	0.280882	0.331073	0.335231	0.0402345
PC 32:3|PC 16:0_16:3	1.62958	1.71615	1.1287	0.987829	1.36556	0.31281	2.01304	2.36437	1.68798	1.86342	1.9822	0.28733
PC 32:3	0.26643	0.0936949	0.138885	0.132998	0.158002	0.0649668	0.565245	0.27059	0.244495	0.358808	0.359784	0.145444
PE P-36:2|PE P-18:1_18:1	6.5135	5.4749	16.648	20.4042	12.2602	6.41568	12.5519	13.255	18.9183	7.79814	13.1308	4.55642
SM 36:2;2O|SM 18:2;2O/18:0	30.3612	29.4092	16.5907	14.8101	22.7928	7.12823	16.5494	25.5559	13.6062	34.2323	22.4859	9.3362
PC 32:2|PC 16:1_16:1	25.6195	23.3804	17.6292	16.4954	20.7811	3.82321	32.5375	27.7238	18.8351	23.2889	25.5963	5.88059
PC 32:2|PC 16:0_16:2	7.00039	7.16359	3.48296	3.78081	5.35693	1.72923	5.4611	4.67582	4.14016	5.13146	4.85213	0.573543
PE P-36:1|PE P-18:0_18:1	6.11442	5.35407	17.067	16.825	11.3401	5.61297	9.20671	13.137	13.652	5.94717	10.4857	3.61889
SM 36:1;2O|SM 18:1;2O/18:0	10.9506	12.1863	9.12803	6.54692	9.70296	2.12219	9.80828	18.6613	11.0377	13.4982	13.2514	3.9193
Unsettled: SM 12:1;2O/24:0	0.745445	0.671665	0.991622	0.861222	0.817488	0.12113	0.541035	0.867696	0.62594	0.504796	0.634867	0.163311
PC 32:1|PC 16:0_16:1	295.5	268.144	246.964	251.741	265.587	18.9725	298.26	327.512	256.511	272.707	288.747	31.0357
PE 35:1|PE 17:0_18:1	0.295368	0.340455	0.305578	0.248525	0.297481	0.0328382	0.235828	0.291206	0.304917	0.263363	0.273829	0.0306705
SM 36:0;2O|SM 18:0;2O/18:0	0.490259	0.516723	0.440755	0.229543	0.41932	0.11291	0.27468	0.716286	0.399184	0.480654	0.467701	0.186113
PC 32:0|PC 16:0_16:0@7.58	0.512847	0.428639	0.619281	0.496944	0.514428	0.0683044	0.644886	0.629675	0.446568	0.525269	0.561599	0.0933152
PC 32:0|PC 16:0_16:0@8.78	281.338	319.537	263.307	213.593	269.444	38.1044	282.842	421.007	262.903	339.147	326.475	70.8096
PE 36:6|PE 14:0_22:6	0.607378	0.610353	0.370689	0.295263	0.470921	0.140503	0.684544	0.473019	0.383007	0.353041	0.473403	0.14971
PE O-37:6	0.131741	0.12714	0.0516399	0.0556377	0.0915398	0.0379622	0.0991138	0.111692	0.0488206	0.13788	0.0993765	0.0373726
PE 36:5|PE 16:1_20:4	3.12309	2.80841	3.357	3.48238	3.19272	0.256629	6.93736	8.72697	7.03358	6.31331	7.25281	1.03334
PE P-37:4|PE P-17:0_20:4	0.418591	0.380563	0.527852	0.560819	0.471956	0.0745345	0.357795	0.504703	0.587288	0.404474	0.463565	0.10276
PE O-37:5	0.489844	0.44045	0.261272	0.269647	0.365303	0.101402	0.421308	0.4437	0.240222	0.379479	0.371177	0.0912701
PE 36:4|PE 16:0_20:4	29.1968	27.3498	24.531	23.7148	26.1981	2.19456	35.193	52.5344	40.6623	43.0477	42.8594	7.23971
PC 33:4	0.0369053	0.0366826	0.067073	0.129856	0.0676293	0.037994	0.139116	0.192781	0.101077	0.0649428	0.124479	0.054686
PC O-34:4|PC O-14:0_20:4	0.928689	0.779655	0.477159	0.408205	0.648427	0.21378	1.73381	1.42005	0.837119	1.43805	1.35726	0.375414
PE 36:3|PE 18:1_18:2	0.774732	0.820923	1.74055	2.729	1.5163	0.799125	2.18046	3.24729	3.02851	1.38867	2.46123	0.850275
PC O-34:3|PC O-16:1_18:2	0.409611	0.385211	0.70949	0.727961	0.558068	0.161021	0.67983	0.914376	0.694983	0.542933	0.708031	0.153624
PC O-34:3|PC O-16:0_18:3	0.0610235	0.0618224	0.0659242	0.0624089	0.0627947	0.00187251	0.524662	0.486573	0.334618	0.491266	0.45928	0.0848204
PC 33:2	10.5308	9.61829	20.4693	25.5611	16.5449	6.72383	19.0045	28.1412	25.8086	12.1391	21.2734	7.21846
PC 33:2|PC 15:0_18:2	1.32277	1.11923	1.22677	1.0338	1.17564	0.109042	1.64983	1.96831	1.58868	1.20427	1.60277	0.313494
PC O-34:2|PC O-18:1_16:1@8.68__PC(P-16:0/18:1)@8.68	2.05111	2.05643	3.00759	3.64455	2.68992	0.674836	10.8882	11.6304	8.4791	8.40432	9.85051	1.655
PC O-34:2|PC O-18:1_16:1@9.25__PC(P-16:0/18:1)@9.25	4.90041	4.14417	12.248	12.1791	8.36792	3.85499	9.61954	15.4083	12.6997	8.3168	11.5111	3.18237
SM 36:2;3O	0.0503341	0.0380261	0.0600445	0.0489872	0.049348	0.0078055	0.0731767	0.103788	0.0464896	0.0745255	0.0744949	0.0234101
SM 37:1;2O	0.0177906	0.0555576	0.0502776	0.0386256	0.0405629	0.0145047	0.0321544	0.113985	0.0479357	0.044251	0.0595816	0.0368903
PC O-35:8|PC O-19:4_16:4	0.46453	0.433807	0.244156	0.29224	0.358683	0.0927067	0.273182	0.351957	0.221213	0.548984	0.348834	0.143852
PE P-38:7|PE P-16:1_22:6	0.214967	0.174864	0.183332	0.195587	0.192187	0.0150747	0.183402	0.212433	0.102021	0.156442	0.163575	0.0469751
PC 33:1@9.88	10.4155	10.0285	13.4332	14.7257	12.1507	1.98686	9.54803	13.4449	12.6546	11.2862	11.7334	1.70819
PC 33:1@8.48	30.2072	30.0748	45.7007	41.4353	36.8545	6.88095	38.1422	56.3893	46.9913	29.916	42.8597	11.4005
PC O-34:1|PC O-18:1_16:0	110.556	95.2318	123.343	126.353	113.871	12.2874	267.913	341.609	261.031	242.845	278.349	43.479
SM 36:1;3O	0.0479761	0.0370741	0.0475663	0.0415453	0.0435404	0.00451873	0.0507021	0.0756979	0.0313589	0.074299	0.0580145	0.0211493
PE P-38:6|PE P-16:0_22:6	89.5605	86.1338	66.4015	68.3012	77.5992	10.3411	63.5297	82.9098	65.7048	83.2866	73.8577	10.708
PC 33:0|PC 16:0_17:0	10.2564	10.4968	10.4145	7.27816	9.61146	1.3499	8.16939	14.908	10.4402	8.67405	10.5479	3.06545
PC O-34:0|PC O-18:0_16:0	7.67979	8.18297	4.54454	3.6134	6.00517	1.96222	8.67327	12.1627	6.73832	14.8602	10.6086	3.6155
SM 36:0;3O	2.31709	1.86489	2.55428	2.58014	2.3291	0.286949	5.55256	7.22625	5.49739	4.98256	5.81469	0.975419
PE 37:6|PE 15:0_22:6	0.242257	0.231102	0.253113	0.181314	0.226947	0.0274712	0.295109	0.333707	0.317309	0.215016	0.290285	0.0526134
PC 34:6	0.129549	0.158666	0.0407588	0.0454503	0.0936062	0.0515669	0.379139	0.0636545	0.104223	0.151672	0.174672	0.140977
PE P-38:5|PE P-18:1_20:4	2.59292	2.21899	3.88467	5.23866	3.48381	1.18677	2.85367	4.11023	3.88988	3.03383	3.4719	0.620827
PE P-38:5|PE P-16:0_22:5	3.71632	3.72053	1.85065	2.2474	2.88372	0.846407	1.66056	2.18343	1.93531	3.47055	2.31246	0.801051
SM 36:2;2O	0.105399	0.109448	0.0515378	0.0473038	0.0784221	0.0290752	0.0515181	0.0534167	0.0344948	0.0906985	0.057532	0.0236913
PC 32:2	0.382734	0.363504	0.263598	0.216526	0.306591	0.0689146	0.335151	0.366732	0.265162	0.314113	0.32029	0.0426417
PC 34:5	0.127385	0.12133	0.082091	0.0844925	0.103825	0.0206616	0.284881	0.178329	0.158275	0.165778	0.196816	0.0592902
PE P-38:4|PE P-16:0_22:4	19.7363	17.9145	17.3815	19.7398	18.693	1.0619	7.83405	10.7754	8.36723	10.3542	9.33272	1.44946
PE P-38:4|PE P-18:0_20:4	29.7273	26.1205	19.6693	22.3708	24.472	3.80188	21.8977	26.2107	25.2866	33.6448	26.76	4.95027
PC 33:1(d7)|PC 15:0_18:1(d7)	2.62963	2.62639	2.62639	2.68939	2.64295	0.0268474	2.15369	2.70305	2.82869	1.79444	2.36997	0.482829
PC 32:1	0.425048	0.34414	0.398035	0.430965	0.399547	0.0343133	0.510245	0.487849	0.373166	0.396993	0.442063	0.0671401
PC 34:4|PC 14:0_20:4	13.2232	13.2387	6.76953	5.83465	9.76652	3.48017	16.8109	12.5252	8.9809	12.2758	12.6482	3.21096
PE 37:4	0.109171	0.0789281	0.085657	0.0919444	0.0914251	0.0112319	0.165312	0.223187	0.250237	0.184011	0.205687	0.0382576
PE O-38:4	2.7592	2.16475	1.0977	1.54391	1.89139	0.628195	1.09168	1.37343	1.41079	2.23478	1.52767	0.492456
PE P-38:3|PE P-18:0_20:3	4.42771	3.98111	7.13536	11.0263	6.64263	2.80398	5.13761	6.73513	6.94863	4.34091	5.79057	1.25978
PC O-35:4	0.00839918	0.0114425	0.0280067	0.0282528	0.0190253	0.00916822	0.11636	0.196164	0.0892683	0.165098	0.141723	0.0479758
PC 32:0	0.677091	0.699079	0.433664	0.4043	0.553534	0.135175	0.47825	0.726111	0.457557	0.619179	0.570274	0.126294
PE 37:3	0.0127919	0.0192048	0.0276772	0.0227154	0.0205973	0.00541928	0.0131016	0.0215755	0.0121751	0.0107863	0.0144096	0.00487109
PC 34:3|PC 16:1_18:2	26.3127	23.3013	18.7275	16.871	21.3031	3.72043	31.1429	33.857	23.5844	30.4403	29.7562	4.3703
PE P-38:2|PE P-18:1_20:1	2.95801	2.39973	12.0403	14.2511	7.91226	5.29513	4.63214	6.74407	7.91553	2.20423	5.37399	2.51225
SM 38:2;2O	0.19583	0.26578	0.315778	0.120754	0.224536	0.0735203	0.311705	0.51677	0.381962	0.306473	0.379228	0.097942
PC 34:2|PC 16:0_18:2	180.001	158.004	201.977	192.139	183.03	16.4122	254.821	315.952	242.405	198.222	252.85	48.5765
PE P-38:1|PE P-18:0_20:1	0.779915	0.78274	3.22234	3.09829	1.97082	1.1903	1.01418	1.60746	1.81692	0.61335	1.26298	0.550586
PC O-35:2|PC O-17:1_18:1	0.0356178	0.0387047	0.117079	0.130655	0.080514	0.0436313	0.710668	0.848426	0.765313	0.343781	0.667047	0.222829
PC O-35:2|PC O-17:0_18:2	0.77823	0.698663	3.2092	3.08032	1.9416	1.20435	1.01319	1.60629	1.48282	0.557697	1.165	0.478752
SM 38:1;2O|SM 20:1;2O/18:0	0.518417	0.461414	0.575696	0.323886	0.469853	0.0934594	0.80786	1.34459	0.844841	0.685456	0.920686	0.290693
PE 36:5	0.078512	0.0715402	0.065715	0.0791387	0.0737264	0.00550356	0.118638	0.141499	0.133936	0.13745	0.132881	0.00998532
PS 34:2	0.451295	0.354867	0.588266	0.57196	0.491597	0.0950296	0.84474	1.09348	1.01712	0.581366	0.884176	0.227106
PC 34:1|PC 16:0_18:1	684.823	605.936	726.222	712.886	682.467	46.6431	864.884	1122.72	796.694	815.484	899.946	151.276
PC O-35:1|PC O-17:0_18:1@11.03	0.0682749	0.0657553	0.183676	0.204243	0.130487	0.0638935	0.0940486	0.14505	0.11747	0.0425737	0.0997855	0.0434653
PC O-35:1|PC O-17:0_18:1@9.77	0.22632	0.173898	0.604046	0.629719	0.408496	0.209406	5.02832	7.34951	6.29828	2.36833	5.26111	2.14938
PE 38:7|PE 16:1_22:6	3.05716	3.00477	2.12649	1.89354	2.52049	0.517408	2.9764	3.72233	2.43043	2.84496	2.99353	0.538704
PS 34:1	1.17432	1.32483	1.31273	1.14285	1.23868	0.0809779	1.38971	2.25706	1.91994	1.3262	1.72323	0.444425
PC O-36:7	0.373048	0.36763	0.386344	0.275615	0.35066	0.0438587	0.292998	0.505394	0.416691	0.392921	0.402001	0.0873118
PC 34:0@8.36	0.403374	0.314363	0.526145	0.470271	0.428538	0.0789586	0.30347	0.506636	0.365446	0.299057	0.368652	0.0968541
PC 34:0|PC 16:0_18:0	136.267	134.015	96.9729	71.7261	109.745	26.9305	111.151	160.968	106.41	136.656	128.796	25.2279
PC 34:0@6.64	0.00908949	0.00761169	0.00471236	0.0037414	0.00628874	0.00215455	0.223364	0.316498	0.0904974	0.694485	0.331211	0.259332
PE 38:6	43.3422	41.1024	40.8779	39.1138	41.1091	1.50181	41.5362	51.3423	48.1859	34.4096	43.8685	7.5146
PC 35:6	2.13491	1.78567	2.12511	2.57827	2.15599	0.28145	3.36263	4.25018	3.33035	2.84881	3.44799	0.584139
PC O-36:6|PC O-16:1_20:5__PC(P-16:0/20:5)	0.645561	0.661708	0.294873	0.227996	0.457535	0.197603	0.438886	0.434432	0.258272	0.647672	0.444816	0.159261
PC O-36:6|PC O-14:0_22:6__PC(P-16:0/20:5)	0.835855	0.695758	0.530845	0.451963	0.628605	0.148511	3.41455	2.30997	1.50841	2.18242	2.35384	0.789759
HexCer 40:2;2O|HexCer 18:2;2O/22:0	0.281441	0.276829	1.08641	1.10185	0.686633	0.407538	0.588342	1.24499	0.840089	0.374092	0.761877	0.374167
PC 35:5	22.8563	23.0755	32.9703	40.6228	29.8812	7.42618	49.5298	70.2251	58.8807	33.9224	53.1395	15.3537
PG 34:1|PG 16:0_18:1@8.24	0.384752	0.377867	0.687631	0.644223	0.523618	0.143154	0.735055	1.25253	0.909084	0.569098	0.866442	0.292437
PC O-36:5|PC O-16:1_20:4	0.233457	0.202386	0.119979	0.114894	0.167679	0.0514607	0.517742	0.605051	0.365997	1.03873	0.631879	0.288655
PC O-36:5|PC O-16:0_20:5	6.29112	5.60733	5.05917	6.19883	5.78911	0.496421	5.6223	8.0071	5.31962	9.40299	7.088	1.95614
PE P-39:4|PE P-17:0_22:4	0.344892	0.322241	0.366983	0.484683	0.3797	0.0626424	0.212113	0.317079	0.339723	0.223118	0.273008	0.0647826
PE 36:1	1.58777	1.23479	0.88904	0.572244	1.07096	0.379391	1.01588	1.09362	1.10543	0.982753	1.04942	0.0596111
PE 38:4|PE 18:0_20:4	127.956	125.121	86.4309	88.264	106.943	19.6317	118.543	164.182	126.973	164.756	143.613	24.3277
PC 35:4|PC 15:0_20:4	3.65998	3.30523	3.35348	2.35739	3.16902	0.487944	5.26813	6.69474	5.40092	5.54207	5.72647	0.655135
PC O-36:4|PC O-16:0_20:4	13.7968	11.9584	11.4065	12.1331	12.3237	0.891753	96.1294	115.311	71.8448	124.299	101.896	23.2248
PE 38:3|PE 18:1_20:2	2.81464	2.63127	3.10666	3.74748	3.07501	0.423649	2.1118	2.56077	2.58812	2.05659	2.32932	0.284159
PE 38:3|PE 18:0_20:3@9.75	1.66325	1.88633	0.660524	1.01728	1.30685	0.49102	1.18455	1.07379	1.23472	1.2369	1.18249	0.0763951
PC 35:3	0.144296	0.113373	0.177146	0.228912	0.165932	0.0427866	0.327236	0.354132	0.312479	0.16367	0.289379	0.0855616
PE P-40:8|PE P-18:2_22:6	1.1832	1.09194	0.760593	0.916664	0.988098	0.162564	0.802947	1.09493	0.76102	1.30969	0.992148	0.258595
PC 35:2|PC 17:1_18:1@9.89	2.18647	1.83493	8.72071	11.14	5.97052	4.05305	3.05068	4.63934	4.6987	1.40187	3.44765	1.56291
PC 35:2|PC 17:1_18:1@8.58	4.75655	4.40524	8.1326	8.3378	6.40805	1.8328	7.26456	10.6964	9.22136	4.27899	7.86534	2.77349
PC O-36:2|PC O-18:1_18:1@9.43__PC(P-18:1/18:0)	5.99012	4.30174	13.1548	15.7946	9.81032	4.79416	112.255	126.468	106.035	41.8473	96.6513	37.5236
PC O-36:2|PC O-18:1_18:1@9.99__PC(P-18:1/18:0)	3.52766	2.86972	8.56101	8.32661	5.82125	2.63416	16.0707	24.1727	22.9848	13.5922	19.2051	5.17341
SM 38:2;3O	0.126074	0.0963522	0.260106	0.213606	0.174035	0.065782	0.235166	0.356891	0.186215	0.171427	0.237425	0.0841733
PE P-40:7|PE P-18:1_22:6	15.2606	16.4899	15.6101	20.4816	16.9605	2.08164	15.5194	20.6745	19.3169	19.037	18.637	2.19798
PC 35:1|PC 17:0_18:1	23.1226	20.1083	41.784	40.5543	31.3923	9.84438	35.4087	60.5007	48.7803	26.141	42.7077	15.0687
PE 38:1|PE 18:0_20:1	0.493178	0.442364	1.51114	1.6119	1.01465	0.548328	0.560008	0.795624	0.763628	0.342325	0.615396	0.209834
PC O-36:1|PC O-18:0_18:1@10.11	9.99889	8.59681	25.8385	27.0574	17.8729	8.60017	158.187	209.837	167.345	80.3206	153.922	53.9815
PC O-36:1|PC O-18:0_18:1@10.66__PC(P-18:0/18:0)	0.0732556	0.0690236	0.196479	0.20294	0.135425	0.064343	0.771004	1.32746	1.03988	0.346994	0.871335	0.416917
SM 38:1;3O	0.0498853	0.0314366	0.1618	0.131308	0.0936075	0.0544252	0.204112	0.257873	0.171392	0.104207	0.184396	0.064257
PE 39:7	0.130023	0.13664	0.115681	0.105238	0.121896	0.0122429	0.121144	0.134667	0.147709	0.119445	0.130741	0.013204
PC 36:7	0.0971219	0.0845906	0.0757774	0.0504644	0.0769886	0.017089	0.187076	0.173818	0.130087	0.152362	0.160836	0.0249957
PE P-40:6|PE P-18:1_22:5@8.79	0.271599	0.363497	0.261537	0.52044	0.354268	0.103841	0.738321	0.776147	1.12588	0.935992	0.894086	0.17669
PE P-40:6|PE P-18:0_22:6	74.5263	67.739	63.401	63.1953	67.2154	4.59441	61.2352	77.6634	72.1403	71.5175	70.6391	6.85075
PE P-40:6|PE P-18:1_22:5@9.11	1.21557	1.19067	0.96722	1.21319	1.14666	0.104055	0.664802	0.895467	0.688717	1.0365	0.82137	0.176899
PC 35:0	1.07554	1.24971	1.42091	1.35466	1.2752	0.13044	1.42478	1.52435	1.77136	1.31202	1.50813	0.195757
PC O-36:0|PC O-20:0_16:0	0.242989	0.24054	0.195246	0.154638	0.208353	0.0363755	0.907396	1.25651	0.76025	0.659942	0.896024	0.260926
PE 39:6|PE 17:0_22:6	1.06788	0.977464	1.53779	1.401	1.24603	0.230763	1.34527	2.04198	2.09877	0.870103	1.58903	0.589145
PC 36:6|PC 14:0_22:6	9.4575	10.2253	6.06733	4.9902	7.68507	2.20644	18.1184	12.798	10.1634	12.8077	13.4718	3.33823
PE P-40:5|PE P-18:0_22:5@9.46	7.70737	8.7383	12.6474	13.9487	10.7605	2.60462	7.89727	10.7952	11.7351	11.8578	10.5713	1.84482
PC O-37:6|PC O-15:0_22:6	0.0107377	0.00094747	0.0108853	0.00983876	0.00810231	0.00415022	0.223678	0.252672	0.179807	0.223939	0.220024	0.0300665
PE P-40:5|PE P-18:0_22:5@9.83	4.23231	4.27474	2.13201	2.81618	3.36381	0.922131	2.36454	2.61181	2.46522	3.80288	2.81111	0.66893
PC 34:2	0.385535	0.347442	0.453529	0.469774	0.41407	0.049783	0.401901	0.561936	0.436698	0.307704	0.42706	0.10514
PC 36:5|PC 16:1_20:4	52.7947	48.7917	37.3264	30.9367	42.4624	8.74695	64.7534	74.2586	47.3092	65.3501	62.9178	11.2773
PE P-40:4|PE P-18:0_22:4	28.754	27.2938	26.4011	33.4777	28.9817	2.72829	14.0251	17.8432	16.8292	19.5641	17.0654	2.32003
PC O-37:5|PC O-16:2_21:3	4.50217e-06	4.16651e-06	0.00379554	0.0223306	0.0065337	0.00925074	0.149018	0.184745	0.132237	0.135843	0.150461	0.0239675
HexCer 40:3;2O|HexCer 18:1;2O/22:2	0.00774217	0.00519643	0.0449778	0.0436134	0.0253825	0.0189407	0.0249836	0.032891	0.0251325	0.00911895	0.0230315	0.00998321
PC 36:4@9.15	0.622044	0.703025	0.379695	0.336994	0.510439	0.155501	0.471789	0.600299	0.45081	0.743538	0.566609	0.135202
PC 36:4|PC 16:0_20:4@8.13	352.615	308.942	297.192	272.639	307.847	28.9763	423.125	540.091	409.734	464.344	459.323	58.646
PC 36:4|PC 18:2_18:2	14.0168	12.3457	13.7794	12.6565	13.1996	0.71205	24.8209	31.1662	21.0118	17.45	23.6122	5.86682
PE P-40:3|PE P-18:1_22:2	4.20905	3.05944	3.54391	4.33046	3.78572	0.515244	2.81538	3.15745	3.39252	3.36105	3.1816	0.265449
PC O-37:4|PC O-17:0_20:4	0.0087091	0.000805979	0.0250098	0.0152157	0.0124351	0.00887376	0.621304	0.829285	0.682206	0.709604	0.7106	0.0873061
HexCer 40:2;2O|HexCer 18:1;2O/22:1@9.85	0.321869	0.273948	1.17273	1.17261	0.735289	0.437709	0.650426	1.23507	0.941495	0.332567	0.789889	0.387196
HexCer 40:2;2O|HexCer 18:1;2O/22:1@10.4	0.251529	0.212196	0.544875	0.383057	0.347914	0.130133	0.492218	0.951204	0.453498	0.263502	0.540105	0.291722
PS 36:4	1.2624	1.1915	1.25556	0.987871	1.17433	0.111149	2.08115	2.64262	2.08709	2.04481	2.21392	0.28641
PC 34:0@9.54	0.632727	0.586783	0.299018	0.222083	0.435153	0.177453	0.401959	0.52544	0.349502	0.589379	0.46657	0.110193
PC 36:3|PC 16:0_20:3	138.493	124.751	142.864	152.677	139.696	10.0416	178.88	214.359	155.262	115.992	166.123	41.3139
PE P-40:2|PE P-18:1_22:1	0.39807	0.349374	1.82613	2.01568	1.14731	0.776679	0.507785	0.810583	1.04737	0.280066	0.661451	0.33677
HexCer 40:1;2O|HexCer 18:1;2O/22:0	0.145153	0.150129	0.407051	0.346021	0.262089	0.116477	0.424512	0.675417	0.377554	0.205456	0.420734	0.194153
SM 40:2;2O|SM 18:1;2O/22:1	0.366579	0.392434	1.40421	0.979384	0.785651	0.433124	0.786926	1.36393	0.912117	0.370918	0.858472	0.408734
PE 40:9	0.217434	0.221617	0.183139	0.184589	0.201695	0.0178994	0.271863	0.309912	0.217993	0.218533	0.254575	0.0447152
PS 36:3	0.265757	0.144722	0.526636	0.647402	0.396129	0.200233	0.580704	0.669871	0.695727	0.330485	0.569197	0.166594
PC 36:2|PC 18:1_18:1	157.553	137.965	213.976	235.702	186.299	39.9035	257.848	362.044	271.752	202.459	273.526	66.1686
PE P-40:1|PE P-18:0_22:1	0.0462664	0.0442143	0.136152	0.1259	0.088133	0.0430517	0.0567191	0.0663571	0.069351	0.0288629	0.0553225	0.0184447
PC O-37:2	0.0415981	0.0285421	0.124629	0.156183	0.087738	0.0540339	1.96537	2.23387	2.15542	0.580788	1.73386	0.776937
SM 40:1;2O	0.0434024	0.0387099	0.43208	0.317573	0.207941	0.171734	0.18659	0.27791	0.174828	0.02413	0.165865	0.105123
SM 40:1;2O|SM 20:0;2O/20:1	0.494382	0.603203	0.893766	0.490715	0.620517	0.164106	1.04541	1.59167	0.842461	0.585619	1.01629	0.427242
PE 40:8|PE 18:2_22:6	5.23744	4.56598	5.3002	4.36799	4.8679	0.407588	7.57927	9.41989	7.03884	6.08879	7.5317	1.40148
PS 36:2|PS 18:1_18:1	2.56664	2.27933	6.81614	8.00007	4.91554	2.5295	7.1244	10.7397	12.1915	3.45134	8.37674	3.91425
PC O-38:8	0.0225892	0.0270246	0.0163508	0.0145679	0.0201331	0.00496999	0.0411833	0.063475	0.0298251	0.108599	0.0607705	0.0348144
PC 36:1|PC 18:0_18:1	462.754	401.475	522.822	526.009	478.265	50.9956	631.816	599.261	709.553	588.492	632.28	54.7082
PC O-37:1|PC O-19:0_18:1	0.0600662	0.0510484	0.203195	0.210202	0.131128	0.0756783	1.85054	2.68778	2.23107	0.634681	1.85102	0.880169
PE 38:4	1.06811	1.0339	0.653086	0.729802	0.871224	0.182216	0.860638	1.19336	0.952808	1.19491	1.05043	0.170151
PE 40:7|PE 18:1_22:6	14.574	13.7407	14.754	15.2458	14.5786	0.542683	17.4612	22.3302	20.5979	13.5692	18.4896	3.8498
PS 36:1	1.41688	1.16371	2.79563	3.03285	2.10227	0.821185	2.10641	4.17396	3.66631	1.6083	2.88875	1.22583
PC O-38:7|PC O-16:1_22:6@8.27	1.89297	1.57702	1.75987	1.85888	1.77219	0.122828	4.19965	6.06531	3.99027	9.36557	5.9052	2.48835
PC O-38:7|PC O-16:1_22:6@7.68	0.463939	0.405896	0.326826	0.278239	0.368725	0.0713977	3.69918	4.15257	2.48027	5.44735	3.94484	1.22556
PC 36:0|PC 16:0_20:0	4.18225	3.84385	5.66963	4.32108	4.5042	0.694885	5.79894	8.31989	5.58461	3.74965	5.86327	1.87831
PC 36:0@9.33	0.038825	0.0546058	0.0629468	0.034834	0.0478029	0.01145	2.28109	2.1518	2.23747	1.48161	2.03799	0.374793
HexCer 42:3;2O|HexCer 18:1;2O/24:2@9.94	0.48362	0.410375	1.70957	1.7423	1.08647	0.640099	1.19809	1.94898	1.59443	0.615811	1.33933	0.571598
PC 37:6	0.44106	0.405021	0.323592	0.279441	0.362279	0.0640161	0.124103	0.38015	0.308909	0.311888	0.281263	0.109818
PC 37:6|PC 15:0_22:6	2.63337	2.30734	4.19488	3.03034	3.04148	0.713439	7.48804	9.26338	7.3342	5.02214	7.27694	1.73953
PE 40:6	90.5618	86.3778	82.3626	79.4682	84.6926	4.18362	84.683	114.12	104.546	78.9617	95.5777	16.523
PC O-38:6|PC O-16:0_22:6	10.4009	8.32354	10.9396	9.56066	9.80618	0.987027	146.262	190.707	125.011	203.933	166.478	37.0497
PC O-38:6|PC O-18:2_20:4	0.0946293	0.0754076	0.0684732	0.096233	0.0836858	0.0120119	0.838933	0.756909	0.557548	1.11698	0.817593	0.231946
HexCer 42:2;2O|HexCer 18:1;2O/24:1@9.37	0.225366	0.200256	1.37359	1.44369	0.810726	0.598494	0.559775	1.63772	1.04586	0.18745	0.8577	0.627648
PE 38:2	0.182069	0.157639	0.341025	0.361943	0.260669	0.0915243	0.0849702	0.113482	0.131862	0.0562959	0.0966523	0.0331061
PC 37:5|PC 17:1_20:4	1.17474	1.06437	0.838484	0.78999	0.966896	0.158498	1.11314	1.6448	1.34521	1.58946	1.42315	0.244248
PE 40:5|PE 18:0_22:5@9.26	1.41987	1.39286	1.79073	2.15461	1.68952	0.311154	1.57652	2.13688	2.01051	1.1425	1.7166	0.451751
PE 40:5|PE 18:0_22:5@9.49	11.0382	10.4326	4.42947	4.08552	7.49645	3.24829	4.28484	4.62329	4.5902	6.48444	4.99569	1.00412
PC O-38:5|PC O-18:1_20:4@8.64	3.59764	3.33996	2.6326	3.04897	3.15479	0.358567	31.8078	36.2865	25.6186	38.6374	33.0876	5.72877
PC O-38:5|PC O-18:0_20:5	1.29724	0.947076	1.44477	1.32515	1.25356	0.185421	3.66189	5.17599	4.2787	4.35246	4.36726	0.621731
PC 37:4	0.492538	0.56522	0.286329	0.260844	0.401233	0.130519	0.285805	0.51895	0.338171	0.463902	0.401707	0.108142
PC 37:4|PC 17:0_20:4	12.7667	11.1191	9.41185	9.9722	10.8175	1.28264	14.7219	20.7672	17.8461	12.582	16.4793	3.58385
PE 40:4|PE 18:0_22:4	23.8821	21.5495	11.8281	15.0987	18.0896	4.8393	13.1341	13.5437	12.876	13.6855	13.3098	0.371878
PC O-38:4|PC O-16:0_22:4	2.94913	2.44474	1.70364	2.20945	2.32674	0.448138	52.532	64.2076	41.4524	60.4038	54.649	10.0518
PC O-38:4|PC O-18:0_20:4	4.2034	3.38601	3.31886	3.56896	3.61931	0.34943	50.8577	56.2979	39.4448	66.5588	53.2898	11.2947
HexCer 40:2;4O|HexCer 17:2;3O/23:0;(2OH)	0.0268685	0.0171619	0.195508	0.151277	0.0977041	0.0773636	0.058027	0.103321	0.0550476	0.0177321	0.058532	0.0350386
PC 37:3@8.7	0.0719601	0.128825	0.245645	0.365657	0.203022	0.11286	0.269774	0.563186	0.51499	0.17366	0.380402	0.188418
PC 37:3@10.18	0.557054	0.587752	0.85812	1.04875	0.762918	0.202377	0.569594	0.563749	0.626532	0.341157	0.525258	0.125959
PC O-38:3|PC O-18:0_20:3	0.36527	0.328487	0.335069	0.438418	0.366811	0.0436066	13.4779	12.3374	9.17119	6.43962	10.3565	3.18404
PC O-38:3|PC O-18:1_20:2__PC(P-16:0/22:2)	0.479819	0.407505	1.83676	2.08747	1.20289	0.764811	5.99722	6.73257	6.68528	2.83964	5.56368	1.84685
SM 41:2;2O|SM 18:1;2O/23:1	0.198103	0.234648	0.619754	0.454289	0.376698	0.171151	0.242266	0.537068	0.406178	0.174446	0.33999	0.163478
PC 36:6	0.375064	0.462682	0.137306	0.123595	0.274662	0.147581	0.38465	0.260868	0.21183	0.418897	0.319062	0.0985802
PC 38:9	0.0524808	0.0395067	0.0473575	0.0270499	0.0415987	0.00958681	0.106115	0.112313	0.0784464	0.0883314	0.0963015	0.0156525
PC 37:2|PC 18:1_19:1	1.71701	1.47891	4.20778	4.92079	3.08112	1.50679	3.2651	5.46016	4.55648	1.71126	3.74825	1.62958
PE 40:2|PE 18:1_22:1	0.245454	0.211085	0.95379	1.20873	0.654764	0.436084	0.440242	0.541017	0.59595	0.19576	0.443242	0.17714
PC O-38:2|PC O-18:0_20:2@10.11	1.98398	1.53742	6.38305	7.09669	4.25028	2.50731	79.5863	93.0894	76.9724	21.8753	67.8808	31.473
PC O-38:2|PC O-18:0_20:2@10.68__PC(P-20:0/18:1)	0.244482	0.209984	1.15954	1.19562	0.702407	0.475501	2.40455	3.4217	3.53557	1.11912	2.62023	1.12251
SM 40:2;3O	0.0567501	0.0456502	0.375366	0.317442	0.198802	0.149068	0.230574	0.342205	0.195443	0.0608729	0.207274	0.115935
PC 36:5	0.758426	0.66526	0.451574	0.307409	0.545667	0.176911	0.531575	0.69541	0.429476	0.771581	0.60701	0.155034
PC 38:8@6.98	0.138427	0.143697	0.0864178	0.0754779	0.111005	0.030362	0.226772	0.225557	0.178094	0.195663	0.206521	0.023794
PC 38:8@6.81	0.0898113	0.0791437	0.116913	0.10206	0.096982	0.0140769	0.216281	0.280628	0.188099	0.212435	0.224361	0.0395326
PE P-42:7|PE P-20:1_22:6	0.415911	0.374084	0.430221	0.465334	0.421388	0.032699	0.355485	0.556378	0.543515	0.37347	0.457212	0.107461
PC 37:1|PC 17:0_20:1	0.0385324	0.0345181	0.122721	0.115359	0.0777824	0.0413635	0.100586	0.114935	0.115204	0.0419159	0.0931605	0.0348388
PC 37:1	4.21641	3.9436	11.7355	12.0611	7.98917	3.91205	9.10885	15.9367	13.7535	6.46413	11.3158	4.30909
PC O-38:1|PC O-18:0_20:1	0.932502	0.821797	3.00422	2.96409	1.93065	1.05433	33.7084	43.3621	35.0829	11.1766	30.8325	13.7802
PC 38:7|PC 16:1_22:6	29.8245	28.2646	28.0889	22.8017	27.2449	2.65275	44.9993	63.6128	43.0425	40.5668	48.0553	10.529
PC O-39:7	0.217006	0.0971335	0.165596	0.225301	0.176259	0.051088	0.0796415	0.0778475	0.133844	0.198823	0.122539	0.0571099
PE P-42:6|PE P-20:0_22:6	1.63765	1.54346	1.44937	1.45441	1.52122	0.0769366	1.35665	1.4574	1.531	1.62063	1.49142	0.111929
PE P-42:6|PE P-18:0_24:6	0.925386	0.972818	0.448384	0.814386	0.790243	0.205577	0.550553	0.677219	0.545488	0.144138	0.479349	0.231634
PC O-38:0|PC O-18:0_20:0	0.0233744	0.0261511	0.0240368	0.0141846	0.0219367	0.00459165	0.176805	0.245684	0.119136	0.0944735	0.159025	0.0672904
PS 38:7	0.129362	0.142473	0.0865754	0.06904	0.106863	0.0300686	0.168654	0.203338	0.114967	0.197067	0.171006	0.0402922
PC 38:6|PC 16:0_22:6@8.49	0.883512	1.47635	1.77694	2.07811	1.55373	0.441582	1.36477	2.15752	1.26005	1.18422	1.49164	0.450046
PC 38:6|PC 18:2_20:4	35.0384	31.807	24.8896	20.9211	28.164	5.56125	47.183	56.7173	35.2997	44.0268	45.8067	8.8412
PC 38:6|PC 16:0_22:6@7.89	386.998	347.572	448.237	441.835	406.161	41.3611	646.26	871.694	654.306	571.608	685.967	129.295
PC O-39:6|PC O-17:0_22:6@7.89	1.59922	1.18104	1.93993	1.66812	1.59708	0.271888	2.56857	3.32438	2.64427	2.76894	2.82654	0.342019
PE P-42:5|PE P-18:1_24:4	0.654419	0.535053	1.28445	1.70956	1.04587	0.477382	0.425942	0.517642	0.570065	0.55956	0.518302	0.0656063
PC O-39:6|PC O-17:0_22:6@8.75	0.0318187	0.0294464	0.0306575	0.0305779	0.0306251	0.000839214	0.89388	1.02708	0.853755	0.835507	0.902555	0.0865222
PE P-42:5|PE P-18:0_24:5	2.24691	2.06057	1.29101	1.09028	1.67219	0.491187	1.06763	1.01997	0.950947	1.51543	1.13849	0.255817
PS 38:6	4.41284	4.72329	2.86841	2.11993	3.53112	1.0758	3.82439	5.2486	3.51096	3.14155	3.93137	0.921429
PC 36:2	0.549918	0.456226	0.537759	0.608296	0.53805	0.0542463	0.738358	1.12272	0.809963	0.690539	0.840395	0.19451
PC 38:5|PC 18:1_20:4	175.393	159.498	145.273	144.41	156.144	12.6259	190.409	253.295	194.577	219.785	214.516	28.9268
PE P-42:4|PE P-18:0_24:4	1.31889	1.22487	1.08855	1.26255	1.22372	0.0849046	0.595709	0.62875	0.718057	0.795856	0.684593	0.0904031
HexCer 42:3;2O|HexCer 18:2;2O/24:1	0.63726	0.564987	2.15479	2.2218	1.39471	0.794352	1.3943	2.37016	1.88306	0.828215	1.61893	0.660758
HexCer 42:3;2O|HexCer 18:1;2O/24:2@10.37	0.371841	0.386103	1.36227	1.14501	0.816307	0.444058	0.583807	0.615299	1.06297	0.414242	0.66908	0.277042
PS 38:5	2.38021	1.86769	3.75406	4.04887	3.01271	0.913008	5.53144	6.59088	6.44191	3.40738	5.4929	1.46709
PC 38:4|PC 18:0_20:4	180.886	159.536	123.809	121.31	146.385	25.0086	171.693	238.285	178.629	226.144	203.688	33.4309
PC 38:4|PC 16:0_22:4	60.3671	63.787	56.4872	73.2138	63.4638	6.19332	87.0507	101.135	75.2558	66.915	82.589	14.8694
HexCer 42:2;2O|HexCer 18:1;2O/24:1@10.54	2.53642	2.53353	10.3783	9.37894	6.2068	3.68879	6.63101	11.4548	8.14302	3.20983	7.35966	3.42228
HexCer 42:2;2O|HexCer 18:1;2O/24:1@11.08	0.0933214	0.09033	0.240033	0.159102	0.145697	0.0610077	0.311412	0.48156	0.230824	0.148125	0.29298	0.142301
SM 42:3;2O|SM 18:1;2O/24:2	1.6056	1.61797	2.63626	2.30113	2.04024	0.444556	2.33977	3.18503	2.42405	1.45113	2.35	0.709655
PE 42:10|PE 20:4_22:6	4.24155	3.94934	4.32167	3.67927	4.04796	0.253995	7.58697	9.53882	7.0679	5.70971	7.47585	1.58681
PS 38:4	0.105764	0.097158	0.218576	0.21719	0.159672	0.0582926	0.23202	0.494392	0.32327	0.173595	0.305819	0.139993
PC 36:0@10.3	0.282269	0.282567	0.226213	0.216078	0.251782	0.0308451	0.353468	0.271455	0.26763	0.268098	0.290163	0.0422376
PC 38:3|PC 18:0_20:3	48.434	42.8987	63.1636	67.7047	55.5503	10.2029	77.9832	101.336	78.3859	44.0127	75.4294	23.6179
HexCer 42:1;2O|HexCer 18:1;2O/24:0	0.141564	0.149053	0.450176	0.336162	0.269239	0.130348	0.522186	0.807315	0.44873	0.254304	0.508134	0.229249
HexCer 42:1;2O|HexCer 18:0;2O/24:1	0.0827026	0.0842111	0.743291	0.581557	0.372941	0.295078	0.269265	0.535677	0.369926	0.0838345	0.314676	0.189071
SM 42:2;2O|SM 18:1;2O/24:1@10	0.463637	0.377439	2.16014	2.01453	1.25394	0.835542	0.835979	1.21096	1.01408	0.323189	0.846052	0.380736
SM 42:2;2O|SM 18:1;2O/24:1@10.29	6.25754	6.84138	20.6889	14.6466	12.1086	5.95905	14.771	25.1686	16.9559	7.15727	16.0132	7.40901
PE 42:9|PE 20:4_22:5	1.27737	1.18218	1.22729	1.25151	1.23459	0.0350577	1.70969	1.92241	1.85026	1.01222	1.62365	0.417075
PC 38:2|PC 18:0_20:2	41.1175	33.0722	90.598	101.659	66.6117	29.9103	101.191	133.796	113.501	52.5093	100.249	34.5495
SM 42:1;2O|SM 20:0;2O/22:1	0.164926	0.169238	1.12083	0.747827	0.550705	0.405661	0.487127	0.899994	0.567067	0.146148	0.525084	0.309491
SM 42:1;2O|SM 18:1;2O/24:0	0.137475	0.184577	0.278381	0.166351	0.191696	0.0527906	0.419699	0.706806	0.350643	0.235214	0.42809	0.200792
PE 42:8|PE 20:4_22:4	2.66946	2.32615	2.48577	2.6433	2.53117	0.137653	4.40854	5.3787	4.16197	3.65577	4.40125	0.723065
PC O-40:8|PC O-18:2_22:6	0.0867293	0.0757383	0.0537333	0.050412	0.0666532	0.0151351	2.13105	2.41995	1.38698	3.16878	2.27669	0.736918
PC 38:1|PC 20:0_18:1	38.3015	32.5531	91.6953	107.746	67.574	32.707	101.404	138.511	127.109	53.7861	105.202	37.6273
PE 40:4	0.490185	0.458878	0.199568	0.231529	0.34504	0.130454	0.177961	0.175647	0.179897	0.260476	0.198495	0.0413572
PC 39:7|PC 17:1_22:6@7.63	1.1299	0.974166	1.54767	1.27404	1.23144	0.211136	2.77173	4.04462	3.20336	2.25638	3.06902	0.756882
PC 39:7|PC 17:1_22:6@9.05	0.306009	0.282135	0.647402	0.70783	0.485844	0.193143	0.677364	0.990631	1.03942	0.361868	0.76732	0.314319
PC O-40:7|PC O-18:1_22:6@8.44	2.48106	2.14063	1.85727	2.02631	2.12632	0.228273	50.7407	65.3682	45.1084	61.6425	55.7149	9.40854
PC O-40:7|PC O-24:6_16:1__PC(P-18:0/22:6)	0.887214	0.738167	1.2701	0.648268	0.885938	0.237648	6.29528	8.63056	8.03667	8.09542	7.76448	1.01526
PC 38:0	0.0240805	0.0174142	0.0350383	0.0465068	0.0307599	0.0110566	0.753585	0.852218	0.805953	0.514815	0.731643	0.150063
PC 38:0|PC 16:0_22:0	0.377274	0.35971	0.74726	0.65108	0.533831	0.168914	0.60879	0.980698	0.66288	0.365922	0.654573	0.252878
PC 39:6|PC 17:0_22:6	3.23566	2.70454	7.90818	7.19672	5.26127	2.31258	11.3164	16.1434	14.7553	6.32661	12.1354	4.3719
PE 42:6|PE 18:0_24:6	0.916391	0.824873	0.514177	0.517771	0.693303	0.180261	0.565209	0.634318	0.581747	0.619728	0.600251	0.0321988
PE 42:6	0.108337	0.0879361	0.160938	0.241112	0.149581	0.0591779	0.190287	0.217276	0.274288	0.138017	0.204967	0.0567294
PC O-40:6|PC O-18:0_22:6	2.57975	2.21542	2.65315	2.77048	2.5547	0.207358	92.9979	114.391	85.6564	105.013	99.5144	12.7285
PS 39:6@7.74	0.393916	0.320406	0.271547	0.167384	0.288313	0.0822902	0.322904	0.446524	0.471354	0.408668	0.412362	0.0649703
PC 39:5|PC 19:1_20:4	0.759255	0.708876	0.857364	0.873196	0.799673	0.0682123	1.16024	1.68017	1.42287	0.803692	1.26674	0.374635
PC 39:5|PC 17:0_22:5	3.01253	2.69433	1.45422	1.75079	2.22797	0.644091	1.54616	1.66093	1.43092	1.06797	1.4265	0.256799
PC O-40:5|PC O-18:1_22:4	0.736569	0.580489	0.808994	0.953894	0.769986	0.134508	6.00216	7.16269	6.18778	7.24644	6.64977	0.645997
PC O-40:5|PC O-18:0_22:5	1.77732	1.64352	0.774021	0.877215	1.26802	0.446417	6.05358	6.39487	4.42003	12.167	7.25886	3.38367
PE 42:4|PE 18:0_24:4@10.26	1.6085	1.48413	0.853584	0.834701	1.19523	0.353892	0.76682	0.78073	0.789696	1.06285	0.850023	0.142194
PC 39:4|PC 17:0_22:4	0.789649	0.721947	0.656328	0.645351	0.703319	0.0578106	0.889912	1.49144	1.23404	0.85796	1.11834	0.301424
PC 39:4|PC 19:0_20:4	0.754077	0.589613	0.912669	0.940317	0.799169	0.140314	0.886702	1.56103	1.22729	0.753857	1.10722	0.362332
PC 39:4|PC 18:0_21:4	0.0636699	0.0600394	0.0797667	0.101068	0.0761359	0.0161962	0.161315	0.183453	0.229059	0.115817	0.172411	0.0471062
PC O-40:4|PC O-18:0_22:4__PC(P-18:1/22:2)	5.04059	4.19614	1.99034	2.90935	3.53411	1.17061	93.7391	98.9127	79.9299	79.8963	88.1195	9.70847
PC 38:7	0.294023	0.337993	0.161871	0.169852	0.240935	0.0767178	0.268975	0.387173	0.271895	0.458963	0.346752	0.0928763
PC 39:3	0.116237	0.0867053	0.282054	0.308602	0.1984	0.0979399	0.285389	0.630107	0.358826	0.175375	0.362425	0.193726
PC O-40:3|PC O-18:1_22:2	0.260069	0.21376	0.768658	0.950146	0.548159	0.318211	10.9629	11.901	8.73197	2.36248	8.48959	4.29556
PC O-40:3|PC O-22:3_18:0__PC(P-18:0/22:2)	0.078138	0.0617372	0.3814	0.417567	0.23471	0.16537	0.568444	0.881608	0.915365	0.259262	0.65617	0.307266
PC 38:6	2.59758	2.4167	2.44871	2.3954	2.4646	0.0790888	2.50502	3.5097	2.90529	2.53653	2.86413	0.467164
PC 40:9|PC 18:3_22:6	0.484285	0.461627	0.53333	0.357455	0.459174	0.0641922	1.31851	1.51163	0.991898	1.34427	1.29158	0.217358
PC 39:2|PC 18:1_21:1	0.749226	0.526612	2.75941	3.51094	1.88655	1.27901	1.83784	2.99471	2.70233	0.803918	2.0847	0.985042
PC 39:2	0.0712328	0.0646477	0.0428369	0.0347307	0.053362	0.0150386	0.0935356	0.133143	0.100417	0.156194	0.120822	0.0292341
PC O-40:2|PC O-18:1_22:1@10.79	0.376116	0.307908	1.40918	1.53458	0.906947	0.567185	16.0669	18.5772	16.6632	4.56786	13.9688	6.3581
PC O-40:2|PC O-18:1_22:1@11.32	0.0279238	0.0277118	0.113176	0.105169	0.0684951	0.0407757	0.230724	0.343134	0.306982	0.130273	0.252778	0.0941566
PC 38:5	0.159245	0.206415	0.1498	0.204238	0.179925	0.0256321	0.189869	0.290489	0.212638	0.203407	0.224101	0.0452359
PC 40:8|PC 20:4_20:4	30.9024	27.2637	34.4145	27.5367	30.0293	2.9092	58.5552	80.0205	49.1009	45.7012	58.3444	15.4401
PC 39:1|PC 21:0_18:1	0.67577	0.601945	2.58595	2.79844	1.66553	1.02974	1.88756	3.19268	3.23866	1.12501	2.36098	1.03502
PC 39:1	0.0059567	0.0069241	0.0253555	0.028363	0.0166498	0.0102704	0.0376059	0.0311932	0.0357587	0.0122334	0.0291978	0.0116263
PC O-40:1|PC O-18:0_22:1	0.0913977	0.0939439	0.234708	0.210965	0.157754	0.0656282	2.36107	2.9177	1.93493	0.948378	2.04052	0.831889
PS 40:8	0.380496	0.37584	0.363018	0.287551	0.351726	0.0376	0.750337	0.956583	0.665542	0.656385	0.757212	0.139482
PC 38:4	0.262756	0.17138	0.0913278	0.0902344	0.153924	0.070929	0.18333	0.253773	0.159959	0.384595	0.245414	0.100992
PC 40:7|PC 18:1_22:6	76.0894	66.0368	84.15	90.5733	79.2124	9.17607	135.594	199.58	159.027	125.326	154.882	32.9681
PS 40:7|PS 18:1_22:6	10.5371	10.1471	8.34911	7.63994	9.16831	1.20816	12.0315	15.747	11.8906	12.1618	12.9577	1.8628
PC 40:6|PC 18:0_22:6	145.839	126.836	222.841	188.76	171.069	37.3712	321.206	434.811	360.338	241.497	339.463	80.5348
PC 40:6|PC 20:2_20:4	22.2564	19.3671	16.1804	15.8125	18.4041	2.61864	21.2209	29.0135	17.9679	18.7676	21.7425	5.04108
SM 42:2;2O@10.3	0.662217	0.774934	0.796761	0.47672	0.677658	0.12675	0.781925	1.1747	0.726803	0.58115	0.816145	0.253599
PE 44:12|PE 22:6_22:6	5.14416	4.87027	13.8234	13.9356	9.44337	4.43738	16.9971	27.2919	23.6641	10.6579	19.6527	7.35772
PS 40:6@8.1	35.7024	30.1915	22.3473	24.4568	28.1745	5.20853	24.8952	35.3771	37.476	33.2186	32.7417	5.51222
PS 40:6@8.33	37.1498	38.7628	25.354	24.2032	31.3675	6.626	25.3344	42.2182	30.0517	42.1819	34.9466	8.5942
PC 38:2	0.82929	0.71675	1.01113	1.13818	0.923836	0.162316	1.24935	1.5211	1.38216	0.924674	1.26932	0.255152
PC 40:5|PC 18:0_22:5	11.4941	10.3915	8.94649	8.4495	9.82039	1.20109	13.6959	19.3883	15.2681	15.4452	15.9494	2.4237
PC 40:5|PC 20:1_20:4	6.8718	6.07705	6.30637	6.93011	6.54633	0.364356	10.5448	12.6401	10.4426	8.45897	10.5216	1.70777
PE 44:11|PE 22:5_22:6	0.876288	0.775245	2.09079	2.21881	1.49028	0.667015	2.7551	3.74693	2.9836	1.49907	2.74618	0.933317
PC 38:1	3.45083	2.75636	3.45657	3.29123	3.23875	0.286303	4.67363	6.52574	5.13404	3.7458	5.0198	1.15813
PC 40:4|PC 20:0_20:4	3.13727	2.82965	5.11344	6.32356	4.35098	1.437	6.37357	7.52928	6.54349	3.28841	5.93369	1.83564
PC 40:4|PC 18:0_22:4	86.7707	69.2187	64.945	68.5703	72.3762	8.46873	86.454	116.905	92.1224	90.7213	96.5508	13.7822
PE 44:10|PE 22:4_22:6	3.50011	2.79627	5.8344	7.63351	4.94107	1.91858	8.24584	11.8849	9.3672	4.41881	8.47919	3.10529
PS 40:4	2.62845	2.18991	1.93728	2.21813	2.24344	0.247725	2.10841	3.2796	2.62006	2.81861	2.70667	0.485178
PE O-45:10	0.0301414	0.0300492	0.0128526	0.0162074	0.0223127	0.00787257	0.148594	0.177019	0.0825322	0.314624	0.180692	0.0976677
PC 40:3|PC 18:0_22:3@9.9	10.4534	9.1075	17.262	23.725	15.137	5.84295	21.4479	25.5497	22.0674	10.8967	19.9904	6.32562
PE 44:9	0.359068	0.400716	0.342639	0.404153	0.376644	0.0264643	0.470808	0.649214	0.605453	0.299132	0.506152	0.157516
PC 40:2|PC 18:1_22:1	14.2718	11.6873	39.5374	61.7331	31.8074	20.4182	43.9116	34.5819	58.0103	20.3522	39.214	15.8387
PC O-41:2|PC O-23:1_18:1	0.0239051	0.00637328	0.0882413	0.158316	0.0692089	0.0597976	0.0531737	0.0213095	0.123694	0.0116183	0.052449	0.0507059
PC 40:1|PC 22:0_18:1	9.20817	8.71433	26.8316	31.6093	19.0908	10.271	22.632	31.7205	33.5832	13.4933	25.3573	9.2437
PC 41:7|PC 19:1_22:6	0.170623	0.13001	0.463505	0.488043	0.313045	0.163591	0.675531	1.12509	0.993507	0.316793	0.777729	0.360612
PC O-42:7|PC O-20:1_22:6	0.0262514	0.0189128	0.0272898	0.0391704	0.0279061	0.00726089	0.569672	0.709625	0.675123	0.44359	0.599502	0.119783
PC O-42:7__PC(P-20:0/22:6)	0.0404483	0.0385229	0.0596917	0.0470477	0.0464277	0.0082849	0.05203	0.083222	0.0659562	0.0679535	0.0672904	0.012766
PC 40:0	0.0857125	0.0896082	0.155842	0.0562196	0.0968456	0.0364258	0.140606	0.203714	0.137035	0.0809803	0.140584	0.0501684
PC 41:6@9.97	0.0215349	0.0237768	0.0213404	0.0229622	0.0224036	0.00101031	0.0121383	0.0196491	0.00661288	0.00248053	0.0102202	0.0074274
PC 41:6|PC 19:0_22:6@9.11	0.29426	0.238356	0.662826	0.650034	0.461369	0.196112	0.931489	1.63116	1.51982	0.644764	1.18181	0.471609
PC O-42:6|PC O-20:0_22:6	0.549554	0.492401	0.470727	0.478117	0.4977	0.0309354	3.63059	3.478	3.18567	3.9029	3.54929	0.299419
PC O-42:6|PC O-18:1_24:5	0.173788	0.149454	0.088282	0.115977	0.131875	0.0324763	1.1847	1.30204	0.759631	1.96712	1.30337	0.500099
PC 41:5	0.0164862	0.0165851	0.043168	0.0680581	0.0360743	0.021429	0.0988741	0.10821	0.129097	0.0480336	0.0960534	0.0344165
PC O-42:5|PC O-18:0_24:5__PC(P-20:0/22:4)	0.533416	0.450552	0.373726	0.390316	0.437002	0.0625754	4.27274	3.68712	3.21345	5.75468	4.232	1.10371
PC O-42:5|PC O-18:1_24:4	0.317949	0.264582	0.100413	0.115223	0.199542	0.0937905	5.30289	4.55309	4.66721	4.44077	4.74099	0.385838
PC 40:8@7.63	0.442737	0.100939	0.493169	0.597311	0.408539	0.186135	0.5407	0.672403	0.477081	0.145859	0.459011	0.224053
PC 40:8@7.42	0.320399	0.31579	0.319655	0.249168	0.301253	0.0301222	0.501853	0.703209	0.480366	0.425966	0.527848	0.121191
PC 42:11	0.167664	0.138832	0.200985	0.163109	0.167647	0.0221492	0.456468	0.517033	0.358087	0.338123	0.417428	0.0841742
PC 41:4|PC 21:0_20:4	0.302342	0.261202	0.634153	0.809397	0.501773	0.229022	0.414408	0.654951	0.568801	0.298604	0.484191	0.158776
PC O-42:4|PC O-22:0_20:4@10.85	0.219319	0.219837	0.305158	0.342215	0.271632	0.0536783	0.390921	0.415128	0.440475	0.290292	0.384204	0.0657958
PC O-42:4|PC O-22:0_20:4@10.48	0.372091	0.391182	0.207597	0.495231	0.366525	0.103032	6.4139	5.50155	5.56019	6.21851	5.92354	0.460997
PC 40:7@8.29	0.058038	0.0326679	0.483934	0.562992	0.284408	0.240851	0.332045	0.476729	0.19615	0.0970795	0.275501	0.165147
PC 40:7@7.99	0.142883	0.14606	0.155018	0.253815	0.174444	0.0460404	0.246566	0.461588	0.432119	0.241913	0.345546	0.117612
PC 42:10|PC 20:4_22:6	37.0891	34.7766	38.0242	32.8448	35.6837	2.02086	69.5716	99.4328	70.0912	66.1092	76.3012	15.522
PC 41:3	0.1056	0.0964708	0.358696	0.424742	0.246377	0.147241	0.26943	0.380107	0.360952	0.189341	0.299958	0.0881517
PC O-42:3|PC O-18:1_24:2	0.0385117	0.0407594	0.150734	0.187097	0.104275	0.0659109	1.48734	1.73337	1.6748	0.448679	1.33605	0.600814
PS 42:10	2.4275	2.09211	1.89029	1.71131	2.03031	0.265963	3.51647	4.53707	3.52018	4.21835	3.94802	0.512944
PC 40:6	0.351556	0.28433	0.552466	0.570357	0.439677	0.124194	0.677297	1.02111	0.924574	0.543733	0.791678	0.219742
PC 42:9|PC 20:3_22:6	10.2076	8.79969	10.3674	8.75131	9.5315	0.758299	22.7844	27.5219	18.7381	18.1073	21.7879	4.34818
PC 41:2|PC 18:1_23:1	0.428929	0.266632	1.80118	2.3949	1.22291	0.90178	1.60085	2.30937	3.17049	0.76406	1.96119	1.02414
PC O-42:2|PC O-18:1_24:1	0.0850317	0.0790811	0.332514	0.344362	0.210247	0.128277	1.74193	2.12608	1.90142	0.570544	1.58499	0.694416
PS 42:9@7.11	0.537929	0.529982	0.39986	0.406142	0.468478	0.0655753	0.939304	0.936659	0.708253	0.719596	0.825953	0.129447
PC 42:8|PC 20:2_22:6	5.11949	4.14645	5.49316	6.03339	5.19812	0.688643	9.93501	13.1971	9.63747	6.45832	9.80697	2.75387
PC 41:1|PC 23:0_18:1	0.35272	0.362251	1.27724	1.53263	0.881209	0.53146	1.41692	2.3381	2.62708	0.976448	1.83964	0.772941
PC O-42:1|PC O-20:0_22:1	0.0102572	0.0108452	0.0205461	0.0207702	0.0156047	0.00505836	0.15517	0.18354	0.169438	0.0658766	0.143506	0.053033
PS 42:8	0.775061	0.701506	0.670968	0.697206	0.711185	0.0386864	1.229	1.35254	1.03477	1.16192	1.19456	0.132592
PC 40:4	0.469891	0.402234	0.255811	0.252728	0.345166	0.0939975	0.373093	0.516762	0.370695	0.516568	0.444279	0.0835892
PC 42:7|PC 18:1_24:6	1.53746	1.56341	1.24021	1.26144	1.40063	0.150272	1.7846	2.46292	1.40014	1.44436	1.773	0.490971
PC 42:7|PC 20:1_22:6	2.51985	2.18868	7.01595	7.94171	4.91655	2.58576	9.60312	14.8036	12.4538	4.69052	10.3878	4.35286
PS 42:7	0.0928822	0.0392511	0.223957	0.287938	0.161007	0.0994229	0.255587	0.55795	0.624503	0.0910424	0.38227	0.251927
PC 42:6|PC 20:0_22:6	1.04767	0.829726	2.0406	2.20762	1.5314	0.600602	2.66843	3.79669	3.20382	1.64601	2.82874	0.913266
PC 42:6|PC 18:0_24:6	3.0131	2.86892	2.17054	2.59486	2.66186	0.320986	3.23168	4.72645	3.4424	3.05515	3.61392	0.758392
PE 46:12|PE 22:6_24:6	0.346913	0.335168	1.06409	1.16529	0.727867	0.3885	1.30377	1.96612	1.59566	0.713145	1.39467	0.529054
PC O-44:12|PC O-22:6_22:6	0.0212726	0.0216117	0.0199035	0.010504	0.0183229	0.00455935	0.198967	0.220037	0.111326	0.293817	0.206037	0.0751035
PC 40:2	0.825233	0.969234	1.58493	1.75259	1.283	0.393598	1.92109	1.85869	2.12466	1.31534	1.80495	0.345595
PC 42:5|PC 18:1_24:4	3.29808	2.9796	2.60842	2.82564	2.92794	0.251114	2.8803	4.10949	2.91438	3.03721	3.23535	0.586649
PC 42:5|PC 18:0_24:5	4.44438	3.69281	2.74834	3.74554	3.65777	0.603065	5.14316	5.21297	4.56024	4.2388	4.78879	0.469122
PC 40:1	0.826347	0.797229	2.16566	2.48538	1.56865	0.76533	1.50181	1.93136	2.2866	0.977743	1.67438	0.564485
PC 42:4|PC 18:0_24:4	22.5286	21.2518	15.0192	16.1918	18.7479	3.20156	17.0896	19.642	15.7469	20.2327	18.1778	2.11817
PC 42:4|PC 22:0_20:4	2.4799	2.01804	5.70662	7.76354	4.49202	2.36365	6.17391	7.41313	7.7135	3.36407	6.16615	1.98335
PC 42:3|PC 22:0_20:3	1.68029	1.47949	5.3823	7.35955	3.97541	2.49645	6.22183	7.29352	6.34313	2.75168	5.65254	1.99239
PC 42:2|PC 18:1_24:1	5.126	4.8208	20.4323	26.6289	14.252	9.53435	18.7205	27.7124	30.2362	9.3723	21.5104	9.48194
PC 42:1|PC 24:0_18:1	3.02358	3.17183	7.8182	10.9976	6.2528	3.34977	10.0203	14.1809	16.6377	7.1091	11.987	4.24672
PI 36:4	2.45153	2.44149	2.18712	1.98142	2.26539	0.195206	2.07749	3.8085	3.30833	2.42206	2.90409	0.79519
PC 43:6	0.0423047	0.0375615	0.0866908	0.126712	0.0733172	0.0362976	0.110283	0.154537	0.131175	0.0509519	0.111737	0.044372
PC O-44:6|PC O-24:2_20:4	0.203586	0.197894	0.126422	0.109063	0.159241	0.0419983	0.31792	0.233231	0.200092	0.255105	0.251587	0.0496694
PC O-44:6	0.111943	0.106106	0.09667	0.10368	0.1046	0.00547548	0.241679	0.199687	0.176003	0.170341	0.196928	0.0324295
PC 44:12|PC 22:6_22:6	15.9768	14.1175	45.8201	39.9701	28.9711	14.0921	91.535	122.579	91.9537	45.7022	87.9424	31.6907
PC 43:5	0.137272	0.115677	0.367831	0.468663	0.272361	0.150373	0.275027	0.434198	0.446633	0.177045	0.333226	0.130174
PC O-44:5	0.117432	0.118577	0.138191	0.142274	0.129118	0.0112149	0.280761	0.267066	0.314709	0.225615	0.272038	0.0368633
PS 44:12|PS 22:6_22:6	7.98617	7.28161	14.1038	13.2043	10.644	3.03707	25.2698	34.3014	27.6932	17.9829	26.3118	6.7379
PC 44:11|PC 22:5_22:6@7.32	0.647721	0.552089	1.38285	1.22151	0.951043	0.357344	2.13622	3.15452	2.63817	1.26931	2.29955	0.802854
PC 44:11|PC 22:5_22:6@7.56	1.97936	1.68943	3.5658	3.23003	2.61616	0.797338	7.11613	10.8283	8.5012	5.42509	7.96768	2.28456
PC 41:1	0.0234738	0.0242177	0.0914951	0.10169	0.0602192	0.0365526	0.095007	0.15486	0.170948	0.0656694	0.121621	0.0495879
PC 43:4|PC 23:0_20:4	0.119448	0.10808	0.511368	0.660872	0.349942	0.242054	0.665113	0.981236	1.13056	0.356894	0.783451	0.344267
PS 44:11	1.82932	1.56941	1.40907	1.8204	1.65705	0.177156	3.67632	3.01899	2.83736	2.64126	3.04348	0.449205
PC 44:10|PC 20:4_24:6	6.25507	4.74228	7.95915	6.44359	6.35002	1.13929	14.1873	19.3851	14.8369	9.50418	14.4784	4.04278
PS 44:10	16.6713	13.061	13.975	15.8682	14.8939	1.44153	21.5501	33.1038	23.5118	25.3446	25.8775	5.0605
PC 44:9	0.572838	0.591945	0.519639	0.591208	0.568908	0.0294569	0.97982	1.09465	0.76566	0.654948	0.873769	0.199671
PC 43:2	0.0412678	0.0415572	0.249681	0.300088	0.158149	0.118089	0.230328	0.386095	0.378372	0.126283	0.28027	0.125206
PC 44:8|PC 22:4_22:4	1.73725	1.6295	0.76019	0.938045	1.26625	0.42356	1.125	1.40814	0.937336	1.20191	1.1681	0.194827
PC 43:1	0.0310547	0.0334771	0.125101	0.158502	0.0870336	0.0560329	0.190909	0.273523	0.331276	0.111552	0.226815	0.0960354
PC 42:4@10.4	0.147081	0.149144	0.193931	0.20813	0.174571	0.0269409	0.191048	0.209288	0.2839	0.184412	0.217162	0.0457182
PC 42:4@10.07	0.934605	0.915117	0.383801	0.350218	0.645935	0.279263	0.168125	0.218204	0.185975	0.525332	0.274409	0.168561
PC 44:7|PC 22:1_22:6	0.244424	0.214173	0.630518	0.704048	0.448291	0.220789	0.798769	1.32777	1.00544	0.381678	0.878414	0.396295
PC 44:6|PC 22:0_22:6	0.312269	0.329	0.496314	0.47513	0.403178	0.0830936	0.857597	0.933397	0.858124	0.339123	0.74706	0.274279
PC 44:6|PC 24:2_20:4	0.235271	0.229133	0.230953	0.526238	0.305399	0.127521	0.638729	0.773944	0.720246	0.339738	0.618164	0.193763
PC 42:2	0.424557	0.404371	1.63651	2.08	1.13636	0.738763	1.14102	1.62388	1.9245	0.611491	1.32522	0.57494
PC 44:5|PC 24:1_20:4	1.07112	1.14066	4.85287	6.56077	3.40636	2.37852	2.91588	6.37487	8.38279	2.62968	5.07581	2.78523
PC 44:5	0.52041	0.529201	0.497757	0.684421	0.557947	0.0739153	0.518858	0.529476	0.642884	0.495292	0.546627	0.0657418
PC 42:1	0.220855	0.250242	0.67342	0.838885	0.495851	0.266997	0.727819	0.974867	1.23544	0.516443	0.863643	0.3107
PC 44:4|PC 24:1_20:3	0.368427	0.308239	0.908253	1.27549	0.715103	0.399082	1.21994	1.50208	1.53307	0.507957	1.19076	0.476505
PC 44:4|PC 24:0_20:4	1.31976	1.20746	4.37667	5.96991	3.21845	2.03477	5.83024	7.11062	8.3042	2.99042	6.05887	2.28147
PC 44:3|PC 24:0_20:3	0.171622	0.142403	0.681508	0.796852	0.448096	0.294108	0.918499	1.00795	1.00215	0.34049	0.817272	0.320472
PC 44:2|PC 18:1_26:1	0.254402	0.259925	1.73093	1.91883	1.04102	0.786673	1.29981	2.07213	2.31297	0.497632	1.54563	0.821531
PC 44:1	0.0623604	0.0699332	0.321343	0.360775	0.203603	0.138187	0.356097	0.467323	0.542787	0.161375	0.381896	0.16581
PI 38:5	3.21518	3.31885	3.08433	3.17229	3.19766	0.0843818	4.36609	5.5369	4.92082	4.48738	4.8278	0.529319
PI 38:4	2.0483	2.04613	1.72309	1.87519	1.92318	0.135193	2.25035	3.14877	3.34931	2.7607	2.87728	0.484136
PC 46:12|PC 22:6_24:6	0.40236	0.339718	1.63512	0.952754	0.832488	0.52118	2.52276	3.72821	2.91944	1.20446	2.59372	1.05329
PC 45:5	0.0155649	0.0129615	0.133209	0.175274	0.0842522	0.0715576	0.137694	0.199534	0.220337	0.0502322	0.151949	0.0763559
PS 46:12	0.460518	0.464793	0.791206	0.596529	0.578262	0.134553	1.75699	2.46656	1.81119	1.23823	1.81824	0.503498
PC 46:11	0.0582555	0.0324517	0.0145435	0.0489397	0.0385476	0.0166565	0.130193	0.140316	0.0716949	0.0805729	0.105694	0.034573
PC 45:4	0.021384	0.0193202	0.119858	0.161321	0.0804709	0.0618846	0.180283	0.27183	0.271552	0.0766311	0.200074	0.0928939
PS 46:11@7.52	0.564531	0.567032	0.326928	0.317429	0.44398	0.121851	0.583803	0.673382	0.410006	0.819254	0.621611	0.17122
PC 46:10|PC 24:4_22:6	0.784979	0.755789	0.768496	0.521642	0.707726	0.107933	0.913665	1.28318	0.957895	0.633523	0.947065	0.266154
PS 46:10	0.069188	0.00303607	0.228884	0.113595	0.103676	0.0823	0.168311	0.21165	0.219203	0.263495	0.215665	0.0389816
PC 44:4	0.103452	0.10106	0.362017	0.445987	0.253129	0.153769	0.365326	0.396176	0.542373	0.21262	0.379124	0.135222
PC 46:7|PC 24:1_22:6	0.112414	0.0915686	0.305845	0.364882	0.218677	0.118767	0.609841	0.728476	0.711563	0.206765	0.564161	0.243957
PC 46:6|PC 24:0_22:6	0.121482	0.122514	0.298359	0.268388	0.202686	0.0813812	0.669215	0.786501	0.835785	0.284228	0.643932	0.249773
PC 44:2	0.0180898	0.0174659	0.131588	0.144159	0.0778255	0.0602123	0.0992807	0.129584	0.167564	0.0331917	0.107405	0.0568172
PC 46:5|PC 26:1_20:4	0.237593	0.198105	1.8135	2.34226	1.14786	0.948721	1.44482	2.11947	2.31163	0.535083	1.60275	0.802987
PC 46:4|PC 26:0_20:4	0.0724133	0.0748446	0.467015	0.606169	0.305111	0.236654	0.472365	0.592009	0.722361	0.21343	0.500041	0.216638
PC 46:4	0.0194722	0.0216794	0.0736636	0.139676	0.0636228	0.0489731	0.168842	0.228685	0.231456	0.0642416	0.173306	0.0782374
PI 40:8	0.0814183	0.0784475	0.0629469	0.070822	0.0734087	0.00717081	0.111841	0.163618	0.107426	0.141479	0.131091	0.0264355
PI 40:7	0.13836	0.138521	0.239337	0.261329	0.194387	0.0564841	0.385043	0.523002	0.547743	0.271444	0.431808	0.128661
PC 46:2	0.0117107	0.0102511	0.0690138	0.0933821	0.0460894	0.0361539	0.0631006	0.0792253	0.0931302	0.0187543	0.0635526	0.032288
PI 40:6	0.0717663	0.0569142	0.321292	0.401292	0.212816	0.151237	0.332233	0.557806	0.672328	0.198238	0.440151	0.214411
PC 46:5	0.0195491	0.0167095	0.133017	0.170677	0.0849881	0.0681792	0.0955531	0.112939	0.149656	0.0386321	0.099195	0.0462469
PC 48:6@11.52	0.00271244	0.00346442	0.0207707	0.0242886	0.012809	0.00980345	0.0773293	0.0745829	0.0684845	0.0130744	0.0583678	0.030421
PC 48:6@10.82	0.140748	0.136442	0.0945742	0.0960803	0.116961	0.0216939	0.134816	0.125439	0.0943576	0.121512	0.119031	0.01737
PI 42:10	0.043825	0.0399334	0.0504784	0.0540223	0.0470648	0.00550937	0.0926076	0.131499	0.10059	0.0717102	0.0991018	0.0247943
PC 48:5@11.28	0.12852	0.15334	0.0540444	0.0467884	0.0956732	0.046171	0.109053	0.0554744	0.0555382	0.0959253	0.0789976	0.0276498
PC 48:5@11.65	0.0193466	0.0185861	0.123528	0.148125	0.0773965	0.0590744	0.0703065	0.0988807	0.117833	0.034796	0.0804542	0.0361681
PC 48:4	0.0298152	0.03473	0.0216213	0.0231233	0.0273225	0.00527307	0.0221069	0.0181004	0.0139755	0.0206209	0.0187009	0.00355796
PC 50:7	0.148118	0.161858	0.0639044	0.0879676	0.115462	0.040722	0.0741308	0.066765	0.0580789	0.122736	0.0804276	0.0289584
PC 50:6	0.356824	0.410073	0.161751	0.151887	0.270134	0.114921	0.225214	0.189999	0.137632	0.284156	0.20925	0.0615509
PC 50:5	0.218743	0.235765	0.0799364	0.0768948	0.152835	0.0746699	0.102605	0.0938086	0.0803256	0.155559	0.108075	0.0329555
PC 50:4	0.0418284	0.0465205	0.0152695	0.0120349	0.0289133	0.0153935	0.0196408	0.0164183	0.0176334	0.0236767	0.0193423	0.00318051
PC 52:9	0.16281	0.151231	0.0590621	0.0726127	0.111429	0.0460251	0.0981806	0.067148	0.0376747	0.173334	0.0940843	0.0583234
PC 52:8	0.0882378	0.0876068	0.0265045	0.0323734	0.0586806	0.029316	0.0354397	0.0308187	0.0166466	0.0702123	0.0382793	0.0227407
ST 27:2;O	0.131678	0.0986833	0.0535229	0.0486649	0.0831373	0.034144	0.0598657	0.104823	0.0225179	0.232421	0.104907	0.0914267
ST 27:1;O@8.19	0.153146	0.111033	0.175496	0.329435	0.192278	0.082501	0.185446	0.175631	0.375693	0.199743	0.234128	0.0948942
ST 27:1;O@13.8	0.454975	0.390673	0.209319	0.269065	0.331008	0.0969186	0.822164	0.398659	0.571188	0.592525	0.596134	0.173898
DG 32:0|DG 16:0_16:0	0.936607	0.839242	0.785861	0.595505	0.789304	0.12426	1.20467	1.96671	1.13765	0.972864	1.32047	0.441695
DG 32:0	1.51275	1.37498	0.552286	0.351924	0.947985	0.503276	0.813429	1.40515	0.808181	1.06602	1.02319	0.281634
DG O-34:1|DG O-16:0_18:1	0.0347541	0.0338194	0.0626293	0.0493649	0.0451419	0.0118295	0.378729	0.624275	0.376029	0.253216	0.408062	0.155576
DG 34:2|DG 16:0_18:2	0.639709	0.459189	1.21312	0.979729	0.822938	0.292709	1.4291	3.20187	1.88112	1.06559	1.89442	0.93329
DG 34:1|DG 16:0_18:1	5.98863	4.38222	10.5949	8.23657	7.30059	2.34344	13.2103	27.7138	15.642	8.83073	16.3492	8.0836
DG 34:0|DG 16:0_18:0	0.421333	0.391052	0.670716	0.536389	0.504872	0.110035	0.974967	1.81728	0.91872	0.63344	1.0861	0.509867
DG 34:2	0.344513	0.241693	0.391058	0.278299	0.31389	0.0578181	0.342916	0.76074	0.501599	0.395121	0.500094	0.185888
DG 34:1	3.83914	2.71471	3.00284	2.297	2.96342	0.564447	3.62446	6.57979	4.86466	3.86324	4.73303	1.34329
DG 34:0	1.26788	1.30465	0.94378	0.713108	1.05735	0.243353	1.0945	1.83798	0.995598	1.0329	1.24024	0.400572
DG O-36:2|DG O-18:1_18:1	0.0289617	0.0247907	0.0644946	0.0600005	0.0445619	0.017818	0.634452	1.02718	0.63667	0.240355	0.634664	0.321223
DG 35:1|DG 17:0_18:1	0.038682	0.0273284	0.220479	0.170476	0.114242	0.0832346	0.202204	0.565998	0.33936	0.0895447	0.299276	0.205067
DG O-36:1|DG O-18:0_18:1	0.00897476	0.00992439	0.0436304	0.0457606	0.0270725	0.0176422	0.350408	0.737115	0.496667	0.138308	0.430624	0.251781
DG 35:1	0.12262	0.0900773	0.338175	0.267285	0.204539	0.10199	0.198084	0.530845	0.357736	0.133708	0.305093	0.177538
DG 36:4|DG 16:0_20:4	1.80903	2.24834	4.10987	3.24155	2.8522	0.892491	5.42804	15.5859	5.22468	4.32176	7.6401	5.319
DG 36:3|DG 18:1_18:2	0.677579	0.61861	1.95317	1.62805	1.21935	0.58308	1.42522	3.26999	1.62164	1.0984	1.85381	0.968469
DG 36:2|DG 18:0_18:2	1.58626	1.24355	6.48519	5.54064	3.71391	2.32629	6.51132	14.3141	8.55027	3.39272	8.19211	4.59952
DG 36:4	0.252771	0.311435	0.427454	0.308368	0.325007	0.0635892	0.583115	1.6834	0.522837	0.574915	0.841065	0.562187
DG 36:1|DG 18:0_18:1	2.07862	1.55005	9.48613	7.84914	5.24099	3.4802	9.21823	22.1317	14.2472	4.62661	12.5559	7.49602
DG 36:3	0.357975	0.314643	0.606055	0.380298	0.414743	0.112948	0.175142	0.385988	0.186361	0.286446	0.258485	0.0986353
DG O-38:7|DG O-16:1_22:6	0.235693	0.223235	0.151106	0.101353	0.177847	0.0547097	0.144275	0.265568	0.120098	0.308244	0.209546	0.0915441
DG 36:0|DG 16:0_20:0	0.0236118	0.0238077	0.0683937	0.0601174	0.0439826	0.0204831	0.0813187	0.160594	0.0865216	0.032668	0.0902756	0.0527815
DG 36:2	1.61292	1.17531	3.45614	2.85016	2.27363	0.91836	2.69809	5.1361	3.6431	2.36603	3.46083	1.24098
DG 36:1	3.76701	3.08078	7.89381	6.20928	5.23772	1.92446	6.72975	14.4856	9.77582	5.17649	9.0419	4.1012
DG 36:0	0.113878	0.119166	0.159458	0.141928	0.133608	0.0182707	0.137516	0.282219	0.162946	0.113349	0.174007	0.0749291
DG 37:4|DG 17:0_20:4	0.130959	0.159563	0.665847	0.480009	0.359094	0.223929	0.446492	1.29998	0.527113	0.261167	0.633688	0.457937
DG O-38:2|DG O-18:1_20:1	0.0125756	0.0124891	0.073688	0.0712526	0.0425013	0.0299814	0.380493	0.79359	0.52123	0.107065	0.450594	0.286101
DG 37:1|DG 19:0_18:1	0.00808031	0.00700035	0.060767	0.0487235	0.0311428	0.0239865	0.0567251	0.155944	0.108792	0.0209487	0.0856023	0.0591598
DG O-38:1|DG O-18:0_20:1	0.00941688	0.00915563	0.0354578	0.0375857	0.022904	0.0136388	0.199061	0.338241	0.268071	0.0597742	0.216287	0.11881
TG 36:0|TG 10:0_12:0_14:0	0.189655	0.12365	0.090825	0.0767767	0.120227	0.043544	0.618492	0.220201	0.51175	0.156206	0.376662	0.223466
DG 38:6|DG 16:0_22:6	2.55476	2.04785	3.61088	2.30708	2.63014	0.593919	4.15329	10.8708	4.80279	3.8805	5.92684	3.31859
DG 37:1	0.0211618	0.018989	0.157701	0.107031	0.0762207	0.058939	0.122321	0.343162	0.198665	0.0531111	0.179315	0.12436
DG 38:5|DG 18:1_20:4	2.15581	2.55297	7.48365	6.2598	4.61306	2.30403	5.7865	14.5343	6.17073	3.86241	7.58849	4.73939
DG 38:4|DG 18:0_20:4	30.2649	34.4372	80.7832	66.1578	52.9108	21.2513	98.6537	212.975	84.3525	56.8625	113.211	68.7331
DG 38:4|DG 16:0_22:4	0.641695	0.546299	1.94903	1.6359	1.19323	0.610307	1.64633	3.61111	1.65026	0.873817	1.94538	1.16896
DG 38:3|DG 18:0_20:3@10.82	0.688836	0.595129	5.9127	4.91057	3.02681	2.41123	6.07068	14.7156	7.07549	2.02084	7.47066	5.30113
DG 38:3|DG 18:0_20:3@11.03	0.245709	0.23914	1.05707	1.07389	0.653953	0.411578	1.62856	3.23917	1.88822	0.595404	1.83784	1.08838
DG 38:5	0.596287	0.643925	1.23796	0.957071	0.858812	0.259088	0.779879	1.92159	0.867729	0.729067	1.07457	0.567579
DG 38:2|DG 18:1_20:1	0.402372	0.323602	3.41936	2.98608	1.78285	1.42838	2.6003	6.03111	3.55283	0.846976	3.2578	2.16199
DG 38:4	11.8137	12.7524	14.3145	12.167	12.7619	0.957057	17.4	32.7879	16.5556	15.4668	20.5526	8.19516
DG 38:1|DG 18:0_20:1	0.289079	0.234519	1.84791	1.70226	1.01844	0.758638	1.34573	3.73533	2.58062	0.587626	2.06233	1.38514
DG 38:1|DG 20:0_18:1	0.217883	0.147864	0.622289	0.408811	0.349212	0.184331	0.387816	0.812215	0.832695	0.246157	0.569721	0.297625
DG 38:2	0.582608	0.483984	2.41393	2.0212	1.37543	0.854216	1.75646	3.79781	2.29157	0.912578	2.1896	1.21314
DG O-40:6|DG O-18:2_22:4	0.193438	0.184105	0.403033	0.305113	0.271422	0.0896691	7.02122	13.2778	7.35306	7.78311	8.85879	2.96245
DG 38:1	0.595652	0.507345	2.4929	2.0804	1.41907	0.880302	1.34578	3.75321	2.53356	0.886308	2.12971	1.28575
DG O-40:5|DG O-18:1_22:4	0.0564264	0.0534911	0.155843	0.134718	0.10012	0.0457861	0.252004	0.441306	0.272186	0.223693	0.297297	0.0980441
DG 39:4|DG 19:0_20:4	0.0367993	0.034317	0.266571	0.199638	0.134331	0.101572	0.213039	0.626944	0.283646	0.0888539	0.30312	0.230409
DG O-40:4|DG O-18:0_22:4	0.0560614	0.0448071	0.121748	0.113206	0.0839555	0.0338915	1.95399	3.04632	1.85846	0.938388	1.94929	0.862876
DG O-40:2|DG O-18:1_22:1	0.00954722	0.0105269	0.0406633	0.0407742	0.0253779	0.0153448	0.210957	0.357837	0.3054	0.061691	0.233971	0.129942
DG 39:4	0.0652355	0.0677873	0.289211	0.228852	0.162771	0.0986011	0.146799	0.418404	0.223387	0.0891656	0.219439	0.143586
DG 39:1|DG 21:0_18:1	0.0096621	0.007521	0.0440905	0.0465287	0.0269506	0.0183949	0.029553	0.0878125	0.0770792	0.0203655	0.0537025	0.0336874
DG 40:7|DG 18:1_22:6	0.222136	0.232776	0.509625	0.438186	0.350681	0.125843	0.615789	1.31985	0.721304	0.50317	0.790029	0.364273
TG 38:0|TG 10:0_12:0_16:0	0.314751	0.170617	0.099945	0.101439	0.171688	0.087393	0.886558	0.197494	0.417027	0.20482	0.426474	0.323176
DG 39:2	0.00792715	0.00638473	0.0737181	0.0567319	0.0361905	0.0296541	0.0407578	0.108464	0.075035	0.0135164	0.0594432	0.0412493
DG 40:6|DG 18:0_22:6	2.01967	1.92177	5.09091	3.41974	3.11302	1.28653	8.18471	19.4798	7.48893	4.57897	9.93311	6.55331
DG 39:1	0.0123459	0.0105885	0.0621035	0.055515	0.0351382	0.0237935	0.0383846	0.105965	0.0918394	0.0248132	0.0652506	0.039672
DG 40:5|DG 18:0_22:5@10.77	0.0668801	0.0660563	0.205745	0.144408	0.120772	0.0584747	0.285325	0.710078	0.330666	0.194047	0.380029	0.22725
DG 40:5|DG 18:0_22:5@10.48	0.402694	0.376326	1.7828	1.48992	1.01294	0.632035	1.18427	2.54569	1.42217	0.607128	1.43982	0.812803
DG 40:4|DG 20:0_20:4	0.142318	0.143482	1.04529	0.912454	0.560885	0.420615	0.732447	1.64767	0.921575	0.236259	0.884487	0.58513
DG 40:4|DG 18:0_22:4	0.79736	0.692257	4.55015	3.44308	2.37071	1.67276	3.5932	9.95934	5.02965	1.81054	5.09818	3.49805
DG 40:6	1.18981	1.11664	0.932784	0.555701	0.948735	0.245479	1.85016	3.76343	1.56576	1.94262	2.28049	1.00155
DG 40:3|DG 18:0_22:3	0.0755625	0.058046	0.558807	0.491196	0.295903	0.230426	0.47986	0.996223	0.582145	0.140282	0.549628	0.352579
DG 40:2|DG 18:1_22:1	0.183782	0.144053	1.29968	1.28146	0.727243	0.563537	0.912174	2.45339	1.66049	0.362419	1.34712	0.909367
DG 40:4	1.42291	1.21372	4.726	2.88057	2.5608	1.40532	2.44337	6.36209	3.46466	1.59593	3.46651	2.07608
DG 40:1|DG 22:0_18:1	0.23674	0.222602	0.882068	0.925292	0.566676	0.337388	0.777296	1.56189	1.39159	0.366128	1.02422	0.553204
DG 40:3	0.112434	0.0996503	0.754048	0.573116	0.384812	0.286051	0.547775	1.13861	0.682104	0.219393	0.64697	0.381053
DG 40:2	0.296202	0.245362	1.41691	1.27278	0.807814	0.539743	0.780743	2.05858	1.39539	0.446745	1.17037	0.710633
DG 40:1	0.418826	0.39883	1.31109	1.21486	0.835903	0.428486	0.985922	1.98676	1.52698	0.550495	1.26254	0.626619
DG O-42:4|DG O-18:0_24:4	0.00226665	0.00282889	0.0174298	0.0200401	0.0106414	0.00814846	0.187438	0.313803	0.245014	0.116343	0.215649	0.0839722
TG 40:2|TG 10:0_12:0_18:2	0.0734503	0.0339795	0.0131099	0.0285294	0.0372673	0.0222483	0.25861	0.106849	0.337279	0.0751722	0.194478	0.124389
TG 40:1|TG 10:0_12:0_18:1	0.112796	0.0532161	0.02651	0.0395373	0.0580149	0.0330076	0.267059	0.0578926	0.262524	0.0933117	0.170197	0.110197
DG 41:1|DG 23:0_18:1	0.0176231	0.0172539	0.0646949	0.0743017	0.0434684	0.0262509	0.0613727	0.151173	0.169353	0.0468945	0.107198	0.0620038
TG 40:0|TG 10:0_14:0_16:0	0.536953	0.322699	0.164673	0.20663	0.307739	0.144442	1.20235	0.274132	0.684018	0.338323	0.624705	0.425091
TG 40:0|TG 10:0_12:0_18:0	0.070196	0.0313316	0.0204397	0.0203938	0.0355903	0.0204705	0.276778	0.0813633	0.0925761	0.0371233	0.12196	0.105952
DG 41:2	0.00592779	0.0066184	0.0430513	0.0485503	0.0260369	0.0198607	0.0237194	0.0738395	0.0618081	0.0148125	0.0435449	0.0286932
CE 22:6	0.108488	0.0913255	0.0431379	0.0601014	0.0757631	0.0256065	0.206234	0.138929	0.178379	0.167355	0.172724	0.0278438
DG 42:5|DG 22:1_20:4	0.0614249	0.0475301	0.233654	0.210479	0.138272	0.0843373	0.212023	0.498642	0.285111	0.115174	0.277737	0.162889
DG 42:4|DG 22:0_20:4	0.0388694	0.029616	0.198669	0.202504	0.117415	0.0832472	0.197561	0.503224	0.359841	0.0972175	0.289461	0.178933
DG 42:4|DG 18:0_24:4	0.0645531	0.0533932	0.306623	0.256676	0.170311	0.112799	0.340127	0.728039	0.449717	0.146681	0.416141	0.242758
DG 42:3|DG 24:1_18:2	0.035846	0.0298202	0.224017	0.232573	0.130564	0.097801	0.209559	0.491441	0.334454	0.0716136	0.276767	0.178902
DG 42:2|DG 18:1_24:1@11.81	0.0287818	0.0131793	0.138776	0.124951	0.0764222	0.0559294	0.0981234	0.1748	0.0987626	0.0334583	0.101286	0.0577965
DG 42:2|DG 18:1_24:1@12.4	0.187669	0.167532	0.983261	1.04947	0.596983	0.420095	0.796056	1.83833	1.71053	0.379214	1.18103	0.707936
DG 42:4@11.84	0.0586471	0.046301	0.190863	0.183893	0.119926	0.0676378	0.158325	0.383573	0.262542	0.112884	0.229331	0.12041
DG 42:4@11.53	0.0949063	0.0830135	0.485959	0.340992	0.251218	0.170212	0.348929	0.838019	0.496937	0.2042	0.472021	0.271695
DG 42:1|DG 24:0_18:1	0.213165	0.196428	0.682071	0.799077	0.472685	0.271128	0.762942	1.68867	1.63037	0.532787	1.15369	0.592067
DG 42:3	0.0476461	0.0418337	0.252262	0.26085	0.150648	0.105971	0.202152	0.465262	0.338184	0.0936228	0.274805	0.161654
DG 42:2	0.266629	0.23309	1.1949	1.12642	0.705259	0.456197	0.8347	1.97393	1.60378	0.467011	1.21986	0.690688
DG 42:1	0.203024	0.185468	0.638983	0.710212	0.434422	0.241572	0.708801	1.57905	1.3703	0.506174	1.04108	0.514563
DG 44:12|DG 22:6_22:6	0.134746	0.213865	0.385114	0.292775	0.256625	0.0928697	0.363415	0.965512	0.55827	0.310686	0.549471	0.297099
DG 43:4|DG 23:0_20:4	0.00369039	0.00216032	0.0136886	0.0161174	0.0089142	0.00607423	0.0217348	0.0683596	0.0544922	0.01263	0.0393042	0.0264266
TG 42:2|TG 10:0_14:0_18:2	0.191079	0.0901288	0.0559682	0.0930266	0.107551	0.0503792	0.502573	0.117138	0.483583	0.14153	0.311206	0.210386
TG 42:1|TG 10:0_14:0_18:1	0.317355	0.175042	0.0878051	0.152018	0.183055	0.0838697	0.742741	0.164368	0.734286	0.281886	0.48082	0.301421
TG 41:1;1O|TG 10:0_16:0_15:1;1O	0.159848	0.184264	0.191331	0.162738	0.174545	0.0135244	0.215064	0.417669	0.302973	0.234998	0.292676	0.0914327
TG 42:0|TG 12:0_14:0_16:0	0.50284	0.350374	0.182749	0.269464	0.326357	0.11788	1.02935	0.342199	0.899008	0.400702	0.667815	0.347147
TG 42:1|TG 12:0_14:0_16:1	0.201529	0.115297	0.0536073	0.0864938	0.114232	0.054924	0.42171	0.100682	0.398482	0.171903	0.273194	0.161012
DG 44:5|DG 24:1_20:4	0.0249757	0.0182081	0.204245	0.214269	0.115424	0.0939299	0.17889	0.554358	0.381057	0.0830909	0.299349	0.210542
TG 42:0|TG 14:0_14:0_14:0	0.19098	0.139169	0.0796987	0.0980799	0.126982	0.0427649	0.358623	0.152	0.276841	0.157597	0.236265	0.0998451
DG 44:4|DG 24:0_20:4	0.0541699	0.0464763	0.278005	0.295463	0.168529	0.118398	0.420012	0.86833	0.80595	0.190247	0.571135	0.322168
DG 44:3|DG 24:0_20:3	0.0144682	0.0134994	0.107643	0.11482	0.0626077	0.0486913	0.0832257	0.186945	0.188748	0.0405436	0.124866	0.0747862
DG 44:2|DG 18:1_26:1	0.0199552	0.0185366	0.179234	0.199238	0.104241	0.0852902	0.106454	0.263176	0.259139	0.0522782	0.170262	0.107275
DG 44:4	0.0721665	0.0637485	0.29597	0.283364	0.178812	0.110984	0.405025	0.818067	0.65618	0.207991	0.521816	0.269534
DG 44:1|DG 26:0_18:1	0.00894343	0.00729811	0.0489637	0.0552915	0.0301242	0.0221245	0.0444061	0.0886808	0.0939302	0.0204891	0.0618765	0.0354214
DG 44:3	0.0165159	0.0170366	0.099739	0.127152	0.0651109	0.0492971	0.0891325	0.215226	0.181331	0.048302	0.133498	0.0778762
DG 44:2	0.0259059	0.0224728	0.186109	0.20305	0.109384	0.0854138	0.111596	0.285707	0.238342	0.059098	0.173686	0.10601
DG 44:1	0.00768828	0.00737232	0.0519951	0.051158	0.0295534	0.0220254	0.0392931	0.0839864	0.0789189	0.0177027	0.0549753	0.0318858
TG 44:3|TG 10:0_16:0_18:3	0.077885	0.0370255	0.0188563	0.0347857	0.0421381	0.021795	0.162451	0.0481586	0.296154	0.0929012	0.149916	0.10824
TG 44:2|TG 12:0_14:0_18:2	0.557723	0.31401	0.181142	0.310938	0.340953	0.136158	1.27069	0.373574	1.8229	0.506782	0.993487	0.679693
TG 43:2;1O|TG 10:0_18:1_15:1;1O	0.0846521	0.0996146	0.0929569	0.0327781	0.0775004	0.0263589	0.0986685	0.150054	0.151537	0.173777	0.143509	0.0318019
TG 44:1|TG 12:0_14:0_18:1	0.645771	0.365649	0.201427	0.354811	0.391914	0.160309	1.33517	0.379654	1.74193	0.558308	1.00377	0.643599
TG 43:1;1O|TG 10:0_18:0_15:1;1O	0.130025	0.144319	0.15654	0.134879	0.141441	0.01012	0.144961	0.361982	0.242042	0.183135	0.23303	0.0947901
TG 44:0|TG 12:0_14:0_18:0	0.545138	0.456373	0.36508	0.426754	0.448336	0.0648702	0.951786	0.674369	1.1349	0.517684	0.819684	0.276363
TG 44:1|TG 12:0_16:0_16:1	0.253655	0.13597	0.0770031	0.133362	0.149998	0.0643166	0.462133	0.144258	0.550857	0.223237	0.345121	0.192545
DG 46:5|DG 26:1_20:4	0.0105762	0.0081039	0.1167	0.102708	0.0595221	0.0504329	0.0909914	0.199307	0.198079	0.033367	0.130436	0.0822539
DG 46:4|DG 26:0_20:4	0.00414387	0.00629751	0.0552677	0.0629814	0.0321726	0.0271002	0.0613128	0.128302	0.121298	0.0273679	0.0845703	0.0485608
TG 45:0|TG 14:0_15:0_16:0	0.0916489	0.099885	0.0911439	0.0731983	0.088969	0.00974406	0.0981457	0.177141	0.110079	0.0899073	0.118818	0.0397537
TG 46:4|TG 10:0_18:2_18:2	0.0641382	0.0230488	0.0181677	0.0255343	0.0327222	0.0183306	0.129982	0.0569512	0.323496	0.0775301	0.14699	0.121621
TG 46:3|TG 10:0_18:1_18:2	0.248312	0.143377	0.090649	0.17688	0.164805	0.0571785	0.521864	0.221103	1.19146	0.318553	0.563245	0.43715
TG 46:2|TG 12:0_16:0_18:2	1.0444	0.595513	0.420465	0.744269	0.701163	0.228924	1.93186	0.784036	3.83924	0.899479	1.86365	1.41455
TG 46:1|TG 12:0_16:0_18:1	1.23168	0.856392	0.54036	0.849986	0.869605	0.24498	2.07961	0.920009	4.21331	1.17248	2.09635	1.49656
TG 46:3|TG 12:0_16:1_18:2	0.146486	0.0913354	0.0531422	0.0965363	0.0968749	0.0331836	0.300252	0.134771	0.64138	0.194558	0.31774	0.226348
TG 46:0|TG 14:0_16:0_16:0	0.873017	0.845671	0.737427	0.715684	0.79295	0.0675336	1.24258	1.59604	1.3371	0.87417	1.26247	0.298893
TG 46:2|TG 12:0_16:1_18:1	0.494707	0.282886	0.19513	0.335843	0.327142	0.109018	0.808467	0.3781	1.42905	0.435661	0.76282	0.483388
TG 46:1|TG 14:0_14:0_18:1	0.435449	0.320927	0.194343	0.271858	0.305644	0.0874817	0.634392	0.298271	0.948142	0.378898	0.564926	0.292911
TG 47:2|TG 14:0_15:0_18:2	0.0195058	0.0211799	0.0175485	0.024625	0.0207148	0.00259773	0.0384019	0.0283335	0.101299	0.0241768	0.0480528	0.0359964
TG 47:1|TG 15:0_16:0_16:1	0.0644787	0.0690265	0.067723	0.065748	0.0667441	0.00175301	0.0787091	0.0930714	0.175864	0.0697552	0.10435	0.0486336
DG 48:1|DG 15:0_33:1	0.0137331	0.016717	0.0103128	0.0123894	0.013288	0.00232462	0.0295723	0.0283669	0.0285587	0.0252042	0.0279255	0.00188971
TG 47:0|TG 14:0_16:0_17:0	0.222	0.262018	0.233221	0.173151	0.222597	0.032063	0.27941	0.476769	0.313886	0.263712	0.333444	0.0978212
TG 48:4|TG 12:0_18:1_18:3	0.179987	0.109187	0.0775064	0.143363	0.127511	0.0382139	0.399042	0.192646	1.06594	0.215957	0.468396	0.408914
TG 48:4|TG 12:0_16:0_20:4	0.168902	0.166466	0.0427386	0.0509504	0.107264	0.0604957	0.262741	0.0839793	0.280333	0.177011	0.201016	0.0901387
TG 48:3|TG 12:0_18:1_18:2	0.576163	0.341794	0.263805	0.52021	0.425493	0.1273	1.0654	0.550296	2.86769	0.646653	1.28251	1.08018
TG 48:2|TG 14:0_16:0_18:2	1.65815	1.15486	0.959726	1.51907	1.32295	0.27884	2.77518	1.95615	8.40216	1.92464	3.76453	3.11672
TG 48:1|TG 14:0_16:0_18:1	2.50815	2.19235	1.95478	2.29517	2.23761	0.199091	3.52296	3.28251	7.1792	2.5775	4.14054	2.06512
TG 48:3|TG 14:0_16:0_18:3	0.27931	0.15965	0.13014	0.240324	0.202356	0.060005	0.451999	0.288591	1.05949	0.31561	0.528923	0.360871
TG 48:0|TG 14:0_16:0_18:0	1.65994	2.08533	1.94792	1.70057	1.84844	0.175651	2.26036	4.42115	2.40318	2.17846	2.81579	1.07426
TG 48:1|TG 14:0_18:0_16:1	0.273468	0.2442	0.223225	0.2295	0.242598	0.0193806	0.3668	0.375722	0.511385	0.256315	0.377556	0.104449
TG 48:1(d7)|TG 15:0_18:1(d7)_15:0	0.876543	0.875462	0.875462	0.896465	0.880983	0.00894912	0.717897	0.901015	0.942895	0.598147	0.789988	0.160943
TG 49:2|TG 15:0_16:0_18:2	0.163562	0.168025	0.159306	0.177062	0.166989	0.00658232	0.173116	0.240786	0.431444	0.167256	0.253151	0.123457
DG 50:2|DG 16:0_34:2	0.0400419	0.0454527	0.0333633	0.0366238	0.0388704	0.00447419	0.0682851	0.087117	0.0982457	0.0773256	0.0827433	0.0128821
TG 49:1|TG 15:0_16:0_18:1	0.123825	0.131696	0.133398	0.145391	0.133577	0.00771751	0.165947	0.258197	0.311367	0.14959	0.221275	0.0767676
DG 50:1|DG 18:0_32:1	0.0602773	0.0682036	0.0516588	0.0587692	0.0597272	0.00587727	0.11907	0.154566	0.137723	0.161289	0.143162	0.0188734
TG 49:0|TG 15:0_16:0_18:0	0.264429	0.315457	0.271933	0.181263	0.258271	0.0485414	0.278526	0.495609	0.358108	0.296026	0.357067	0.0984709
TG 50:6|TG 12:0_16:0_22:6	0.131721	0.158949	0.0744228	0.100154	0.116312	0.0319027	0.398945	0.132897	0.283557	0.147857	0.240814	0.125325
TG 50:5|TG 14:0_18:2_18:3	0.136729	0.11379	0.0632373	0.0903593	0.101029	0.0272919	0.255472	0.109902	0.668315	0.206822	0.310128	0.246338
TG 50:4|TG 14:0_18:1_18:3	0.293801	0.171036	0.177613	0.329872	0.243081	0.0699677	0.663127	0.453631	2.23331	0.457671	0.951935	0.859834
TG 50:4|TG 16:0_16:1_18:3	0.42419	0.429295	0.202771	0.203127	0.314846	0.111911	0.561713	0.396557	0.886006	0.455438	0.574929	0.218356
TG 50:3|TG 14:0_18:1_18:2	1.40182	0.989036	1.0254	1.6567	1.26824	0.276438	2.26027	2.41456	9.9907	2.36773	4.25832	3.82214
TG 50:2|TG 16:0_16:1_18:1	4.01404	3.12144	3.73987	4.46172	3.83426	0.485554	5.44156	6.7939	18.0907	5.38021	8.92658	6.14413
TG 50:4|TG 14:0_16:0_20:4	0.179757	0.186333	0.0826001	0.0749676	0.130914	0.0522521	0.198581	0.166695	0.23849	0.178347	0.195528	0.0315256
TG 50:4|TG 14:0_18:2_18:2	0.140689	0.0707726	0.0790327	0.14894	0.109859	0.0351989	0.281751	0.213651	0.842738	0.213842	0.387995	0.304852
TG 50:1|TG 16:0_16:0_18:1	5.19373	5.34391	5.35518	5.33244	5.30631	0.0654975	5.96718	9.42822	11.9797	6.25901	8.40853	2.85036
TG 50:3|TG 16:0_16:0_18:3	0.303852	0.209476	0.235696	0.344055	0.27327	0.0534491	0.415354	0.524158	1.40754	0.489347	0.709101	0.467834
TG 50:0|TG 16:0_16:0_18:0	1.41896	1.44948	1.49608	1.33433	1.42471	0.0589686	1.67057	2.93022	1.95461	1.41371	1.99228	0.663174
TG 50:2|TG 14:0_18:0_18:2	0.408265	0.330761	0.4122	0.407561	0.389697	0.0340725	0.522254	0.748432	1.19209	0.524012	0.746698	0.315354
TG 51:4|TG 16:0_17:1_18:3	0.027477	0.00783166	0.0115178	0.0243189	0.0177863	0.00829116	0.0421468	0.0593209	0.168517	0.0160448	0.0715074	0.067076
DG 52:4|DG 16:0_36:4	0.0329083	0.0446372	0.0212327	0.0219324	0.0301776	0.00954636	0.0678351	0.10431	0.0907388	0.142107	0.101248	0.0311218
TG 51:3|TG 16:0_17:1_18:2	0.0519468	0.0307283	0.062625	0.0817834	0.0567709	0.0184485	0.0852318	0.126236	0.402866	0.106995	0.180332	0.149299
DG 52:3|DG 18:1_34:2	0.0109088	0.0299454	0.0184565	0.02081	0.0200302	0.00679331	0.0558899	0.0617918	0.0885791	0.0264511	0.058178	0.0254893
TG 51:2|TG 16:0_17:1_18:1	0.110947	0.0933507	0.160424	0.165871	0.132648	0.0311868	0.168323	0.290298	0.457514	0.164935	0.270268	0.13778
DG 52:2|DG 16:0_36:2	0.0587235	0.068977	0.0744856	0.0939399	0.0740315	0.0128105	0.199635	0.265995	0.304158	0.192373	0.24054	0.053816
TG 51:1|TG 16:0_17:0_18:1	0.123953	0.137235	0.155261	0.133618	0.137517	0.0113374	0.168552	0.251685	0.246002	0.134776	0.200254	0.0578228
DG 52:1|DG 16:0_36:1	0.0232178	0.0278295	0.0229389	0.0369232	0.0277274	0.00565331	0.0635391	0.0916138	0.0811507	0.0702516	0.0766388	0.0123424
TG 50:1;1O|TG 16:0_16:0_18:1;1O	0.0580108	0.055188	0.055725	0.0501936	0.0547794	0.00285189	0.0686582	0.0999454	0.0997328	0.0667042	0.0837602	0.0185837
TG 51:0|TG 16:0_17:0_18:0	0.173261	0.185707	0.166039	0.126379	0.162847	0.0221989	0.182887	0.347951	0.228042	0.190837	0.237429	0.0762643
TG 52:6|TG 14:0_16:0_22:6	0.762724	0.875743	0.693277	0.680596	0.753085	0.0774104	1.42932	1.43345	1.38941	0.788229	1.2601	0.315209
TG 52:6|TG 16:1_18:2_18:3	0.123417	0.090928	0.0889148	0.129303	0.108141	0.0183517	0.262174	0.225982	0.569007	0.180878	0.30951	0.176165
TG 52:5|TG 16:1_18:1_18:3	0.66236	0.61549	0.353732	0.460112	0.522923	0.123067	0.74616	0.990575	3.4871	0.927	1.53771	1.30371
TG 52:7|TG 14:0_16:1_22:6	0.0362565	0.0445165	0.0294372	0.0292458	0.034864	0.00624747	0.0733992	0.076111	0.113775	0.0635059	0.0816977	0.0220602
TG 52:4|TG 16:0_18:1_18:3	5.0256	4.22192	4.02653	4.10847	4.34563	0.398665	4.89609	7.91824	16.477	5.98356	8.81872	5.25627
TG 52:3|TG 16:0_18:1_18:2	3.61142	2.4784	3.77118	4.60499	3.6165	0.757683	5.99998	7.77423	19.7315	6.58626	10.023	6.51427
TG 52:5|TG 16:0_18:2_18:3	0.230674	0.220465	0.106347	0.161972	0.179865	0.0498872	0.231101	0.410647	1.10306	0.267929	0.503185	0.407347
TG 52:2|TG 16:0_18:1_18:1	6.08036	5.25325	7.37146	7.71753	6.60565	0.990915	7.72803	12.8563	20.0786	8.19057	12.2134	5.73226
TG 52:1|TG 16:0_18:0_18:1	1.87869	2.21313	2.5287	2.98301	2.40088	0.407169	2.7726	3.33058	2.82708	2.06782	2.74952	0.519264
TG 52:3|TG 18:0_16:1_18:2	0.413395	0.233129	0.424144	0.397854	0.367131	0.0779284	0.554287	0.932525	1.34311	0.603074	0.858248	0.364285
TG 52:0|TG 16:0_18:0_18:0	0.60898	1.01401	0.820295	0.55465	0.749483	0.182132	0.825277	1.46464	0.916333	0.795927	1.00054	0.313615
TG 52:2|TG 16:0_18:0_18:2	0.568523	0.460054	0.606636	0.593611	0.557206	0.0577391	0.609051	1.04477	1.22425	0.619575	0.874412	0.309175
TG 53:6|TG 15:0_16:0_22:6	0.0513346	0.0580729	0.0507655	0.0704968	0.0576674	0.00794511	0.0813432	0.139431	0.119206	0.0597415	0.0999304	0.0360207
TG 53:4|TG 17:1_18:1_18:2	0.0842419	0.0706791	0.0779532	0.0785041	0.0778446	0.00481449	0.0920537	0.169915	0.286952	0.0971136	0.161509	0.0908799
TG 53:3|TG 17:0_18:1_18:2	0.0412214	0.0376234	0.0739548	0.0868136	0.0599033	0.021018	0.0823347	0.149318	0.2876	0.0838362	0.150772	0.0964159
TG 53:2|TG 16:0_18:1_19:1	0.0535488	0.058502	0.120499	0.118295	0.0877111	0.0317436	0.118106	0.195137	0.303893	0.0829688	0.175026	0.0978528
TG 54:8|TG 14:0_18:2_22:6	0.107358	0.115308	0.0760088	0.078514	0.0942973	0.0172889	0.164641	0.212839	0.308568	0.184869	0.217729	0.0637019
TG 53:1|TG 17:0_18:0_18:1	0.044559	0.0532636	0.0537656	0.0600554	0.0529109	0.00551484	0.0624633	0.0993891	0.0912088	0.0536612	0.0766806	0.0220512
TG 54:7|TG 16:0_16:1_22:6	0.753376	0.877265	0.732332	0.766102	0.782269	0.0561565	1.17707	1.75168	1.84343	1.04533	1.45438	0.401649
TG 54:7|TG 16:1_18:2_20:4	0.0442526	0.0275561	0.132843	0.0701699	0.0687054	0.0400218	0.088732	0.538487	0.491708	0.0921943	0.30278	0.245909
TG 52:1;1O|TG 16:0_18:0_18:1;1O	0.0368341	0.068293	0.0326113	0.0546885	0.0481067	0.0143002	0.0670654	0.124183	0.0763551	0.0796475	0.0868128	0.0254769
TG 53:0|TG 16:0_18:0_19:0	0.0690371	0.0836038	0.0685943	0.0575092	0.0696861	0.00926813	0.0848628	0.15344	0.093573	0.08228	0.103539	0.0336165
TG 54:6|TG 16:0_16:1_22:5	0.199954	0.205763	0.582796	0.348355	0.334217	0.155337	0.458868	1.57516	1.72676	0.382812	1.0359	0.713577
TG 54:6|TG 16:0_16:0_22:6	11.5226	11.7089	11.4914	11.5612	11.571	0.0833354	12.1392	20.6096	16.6744	12.152	15.3938	4.08029
TG 54:8|TG 14:0_20:4_20:4	0.0429961	0.0447922	0.0294856	0.0280246	0.0363246	0.00761365	0.0617432	0.0857893	0.108132	0.0838674	0.084883	0.0189545
Unsettled: TG 16:0_18:1_16:0;3O	0.0524193	0.0790706	0.0592905	0.042297	0.0582694	0.013445	0.0658846	0.158394	0.0784418	0.0229846	0.0814262	0.0565387
TG 54:5|TG 16:0_18:1_20:4	4.82044	4.23494	1.87789	3.13384	3.51678	1.12337	3.82999	4.38778	9.1326	4.26116	5.40288	2.49792
TG 54:7|TG 18:2_18:2_18:3	0.00595386	0.002828	0.0432814	0.0187212	0.0176961	0.0159264	0.00838966	0.199887	0.155611	0.0329479	0.0992088	0.0930159
TG 54:4|TG 16:0_18:1_20:3	5.37754	4.99868	4.40406	5.01529	4.94889	0.349093	5.27855	7.95939	11.0242	5.01982	7.3205	2.80407
TG 54:6|TG 16:0_18:2_20:4@13.31	0.0128628	0.00184242	0.163871	0.0789851	0.0643903	0.0645692	0.051632	0.586506	0.575372	0.114269	0.331945	0.288685
TG 54:6|TG 16:0_18:2_20:4@13.6	1.52985	1.53332	1.49568	1.32723	1.47152	0.0845954	1.42924	2.85891	1.70867	1.63911	1.90898	0.644329
TG 54:3|TG 18:0_18:1_18:2	1.21829	1.1805	2.35232	2.34585	1.77424	0.575009	2.45504	4.06774	6.73801	2.26756	3.88209	2.06833
TG 54:5|TG 18:1_18:1_18:3	0.506513	0.445928	0.361371	0.314331	0.407036	0.0743097	0.350548	0.574931	0.846331	0.384737	0.539137	0.227343
TG 54:2|TG 16:0_18:1_20:1	0.968861	0.506269	2.23421	2.80539	1.62868	0.928234	2.20327	2.36269	3.59323	1.19154	2.33769	0.984672
TG 54:4|TG 16:0_18:0_20:4	0.440902	0.427487	0.368682	0.342424	0.394874	0.0406792	0.422329	0.708469	0.633404	0.408008	0.543052	0.150927
TG 54:1|TG 18:0_18:0_18:1	0.260158	0.33061	0.557769	0.653015	0.450388	0.160563	0.519134	0.800275	0.701524	0.324046	0.586245	0.21004
TG 54:3|TG 16:0_20:1_18:2	0.237064	0.148455	0.156506	0.256246	0.199568	0.0476581	0.368567	0.54788	0.714732	0.313393	0.486143	0.182329
TG 55:7|TG 16:0_17:1_22:6	0.0335001	0.0402519	0.0567436	0.0654953	0.0489977	0.0127361	0.073895	0.143516	0.132817	0.0647299	0.103739	0.0401666
TG 54:0|TG 16:0_18:0_20:0	0.252016	0.3115	0.219364	0.194182	0.244266	0.0439004	0.243177	0.571307	0.342197	0.278757	0.358859	0.147434
TG 55:6|TG 16:0_17:0_22:6	0.132059	0.133185	0.20295	0.194283	0.165619	0.0331416	0.225665	0.44032	0.378498	0.176913	0.305349	0.124383
TG 55:4|TG 16:0_17:0_22:4	0.0477592	0.0504328	0.0514154	0.0616773	0.0528212	0.00528523	0.0713599	0.116743	0.127179	0.0657601	0.0952604	0.0312077
TG 56:10|TG 14:0_20:4_22:6	0.104194	0.14178	0.060144	0.0529217	0.0897601	0.035877	0.167532	0.162438	0.236358	0.149057	0.178846	0.0391246
TG 56:9|TG 16:0_20:4_20:5	0.199176	0.199442	0.170165	0.0868768	0.163915	0.0460421	0.249503	0.456192	0.465577	0.29272	0.365998	0.111043
TG 56:8|TG 16:0_18:2_22:6	1.88985	1.69722	1.47161	1.22218	1.57021	0.249576	1.91525	2.98663	3.40271	2.01377	2.57959	0.731368
TG 56:7|TG 16:0_18:1_22:6	9.11325	8.78266	10.5724	10.8359	9.82605	0.890726	12.3838	23.0399	17.958	10.578	15.9899	5.65299
TG 55:0|TG 15:0_16:0_24:0	0.0334816	0.0429155	0.0316567	0.0254719	0.0333814	0.00625388	0.0390793	0.0796563	0.0406393	0.0408151	0.0500475	0.0197546
TG 56:9|TG 16:1_18:2_22:6	0.0657622	0.0650783	0.0582046	0.0411478	0.0575482	0.00991937	0.0783832	0.159878	0.13481	0.105952	0.119756	0.0353018
TG 56:6|TG 16:0_18:1_22:5	8.79549	9.1431	9.95566	10.2166	9.5277	0.579163	10.9498	15.9996	12.9494	9.37589	12.3187	2.85662
TG 56:8|TG 16:0_20:4_20:4	0.739728	0.667675	0.589102	0.462725	0.614807	0.102701	0.692866	1.28616	1.05447	0.790019	0.955878	0.268012
TG 56:5|TG 18:0_18:1_20:4	3.77263	1.53349	2.25782	3.44086	2.7512	0.900722	1.81976	5.69859	3.55072	1.93462	3.25092	1.81308
TG 56:4|TG 16:0_18:0_22:4	1.6085	1.83876	1.2866	1.51178	1.56141	0.198193	1.38855	1.83777	2.29403	1.23284	1.6883	0.478382
TG 56:6|TG 16:0_18:0_22:6	0.650359	0.673914	0.71758	0.599809	0.660416	0.042498	0.704026	1.13368	0.577114	0.581222	0.74901	0.263119
TG 56:3|TG 18:0_20:1_18:2	0.0500379	0.0106347	0.466078	0.50749	0.25856	0.229117	0.29363	0.385561	0.596563	0.14528	0.355258	0.188887
TG 56:2|TG 18:0_18:1_20:1@14.05	0.119948	0.104306	0.359317	0.54465	0.282055	0.182208	0.352296	0.53378	0.560591	0.162136	0.402201	0.184862
TG 56:2|TG 18:0_18:1_20:1@13.74	0.00942351	0.00692039	0.0123249	0.00810768	0.00919411	0.00201273	0.0191282	0.0133567	0.0347355	0.0116103	0.0197077	0.010521
TG 56:4|TG 18:0_18:1_20:3	0.12312	0.128428	0.0898182	0.0896262	0.107748	0.0181235	0.148775	0.183137	0.205778	0.0681288	0.151454	0.0602912
TG 57:7|TG 17:0_18:1_22:6	0.046692	0.040986	0.073666	0.108329	0.0674182	0.0266503	0.143353	0.267055	0.199499	0.0713203	0.170307	0.0831409
TG 56:0|TG 16:0_18:0_22:0	0.0481497	0.0795275	0.0510834	0.0355853	0.0535865	0.0160686	0.0528801	0.109632	0.0685806	0.052242	0.0708337	0.0269467
TG 58:12|TG 14:0_22:6_22:6	0.265994	0.27934	0.254103	0.22301	0.255612	0.0208322	0.415112	0.583091	0.4722	0.25895	0.432338	0.135001
TG 58:11|TG 16:1_20:4_22:6	0.178632	0.20392	0.154974	0.115389	0.163229	0.0325954	0.236863	0.409037	0.404756	0.250275	0.325233	0.0944721
TG 58:10|TG 16:0_20:4_22:6	2.37939	2.37629	2.04592	1.61692	2.10463	0.312489	2.8456	4.70708	4.31595	2.75999	3.65715	0.999979
TG 58:9|TG 16:0_20:3_22:6	1.15371	1.10147	0.668344	0.879307	0.950708	0.192851	1.24644	2.01604	1.81997	1.12318	1.55141	0.43374
TG 58:8|TG 16:0_20:3_22:5	3.66837	3.15729	3.20437	3.10391	3.28349	0.225039	3.23996	5.79085	5.27609	2.95362	4.31513	1.42722
TG 58:7|TG 18:1_20:2_20:4	1.5167	1.45031	3.53074	3.43147	2.4823	0.999691	4.26913	7.14982	5.84373	2.33138	4.89852	2.07751
TG 57:0|TG 16:0_17:0_24:0	0.0240574	0.0288466	0.0253376	0.0176138	0.0239638	0.00406391	0.0268149	0.0515477	0.0385931	0.0297839	0.0366849	0.0110993
TG 58:6|TG 18:0_18:1_22:5	0.272002	0.447147	0.721465	0.526072	0.491672	0.16142	0.96723	0.565497	1.17504	0.635466	0.835809	0.286099
TG 58:8|TG 16:0_20:2_22:6	0.369977	0.302434	0.343506	0.280166	0.324021	0.0349316	0.313236	0.645441	0.352362	0.300468	0.402877	0.16321
TG 58:5|TG 18:0_18:1_22:4	0.273355	0.453894	0.294307	0.247447	0.317251	0.0806182	0.562847	0.524909	0.977307	0.34805	0.603278	0.266343
TG 58:7|TG 16:0_20:3_22:4	0.121245	0.0990301	0.230651	0.19837	0.162324	0.0539942	0.244113	0.484193	0.24819	0.120167	0.274166	0.152102
TG 58:4|TG 18:0_18:1_22:3	0.109531	0.0928304	0.141013	0.0594082	0.100696	0.0294538	0.0714648	0.12313	0.115398	0.0500902	0.0900208	0.0350191
TG 58:3|TG 16:1_20:1_22:1	0.0533347	0.0518339	0.112779	0.235498	0.113362	0.074677	0.135483	0.159608	0.213441	0.05982	0.142088	0.0637964
TG 58:2|TG 16:0_20:1_22:1	0.0269211	0.0352537	0.105784	0.155087	0.0807615	0.0527262	0.0740631	0.107871	0.0876054	0.0343964	0.075984	0.0310112
TG 58:1|TG 16:0_24:0_18:1	0.00848012	0.0101905	0.0100805	0.00906735	0.00945463	0.00071291	0.0102036	0.0138023	0.0156701	0.00251688	0.0105482	0.00581503
TG 60:13|TG 16:1_22:6_22:6	0.203014	0.229122	0.222324	0.194034	0.212124	0.0141703	0.333237	0.575482	0.444431	0.265291	0.40461	0.135753
TG 60:12|TG 16:0_22:6_22:6	2.65933	2.80263	4.27543	3.78539	3.38069	0.674325	6.36236	12.5178	8.12001	4.41427	7.85362	3.45827
TG 60:11|TG 16:0_22:5_22:6	0.900446	0.966712	0.875109	0.700513	0.860695	0.0983433	1.14914	1.98736	1.61834	1.03225	1.44677	0.440485
TG 60:10|TG 18:0_20:4_22:6	3.32359	3.41767	3.18924	2.89923	3.20743	0.195584	3.6122	6.74677	4.82907	3.11165	4.57492	1.61756
TG 60:12|TG 18:2_20:4_22:6	0.679088	0.696612	1.07447	0.864383	0.828638	0.159299	1.40351	2.99007	1.61936	1.06631	1.76981	0.844741
TG 60:11|TG 18:1_20:4_22:6	0.336345	0.359199	0.32231	0.271826	0.32242	0.0320405	0.384875	0.719627	0.482003	0.387528	0.493508	0.157369
TG 60:8|TG 18:1_20:2_22:5	0.374672	0.386923	0.420998	0.457112	0.409926	0.0320978	0.549924	0.837394	0.735037	0.318269	0.610156	0.228078
TG 60:10|TG 20:3_20:3_20:4	0.500248	0.523186	0.476561	0.392439	0.473108	0.0494057	0.482157	0.981674	0.497528	0.45075	0.603027	0.253181
TG 60:7|TG 18:0_20:1_22:6	0.225005	0.217321	0.21893	0.165659	0.206729	0.0238841	0.31456	0.350726	0.293359	0.165637	0.28107	0.080518
TG 60:6|TG 20:0_18:1_22:5	0.0512621	0.0500982	0.0659144	0.0484183	0.0539233	0.00699654	0.127063	0.104331	0.172962	0.0316422	0.109	0.0589449
TG 60:5|TG 18:0_20:1_22:4	0.017425	0.0260701	0.0518718	0.0734915	0.0422146	0.0220606	0.0808609	0.0759649	0.104452	0.0358776	0.0742888	0.0284678
TG 60:4|TG 18:1_20:1_22:2	0.0101515	0.0111659	0.0236104	0.029593	0.0186302	0.00825514	0.025436	0.0188513	0.0327847	0.0119652	0.0222593	0.00891549
TG 60:3|TG 18:1_20:1_22:1	0.0185242	0.0194787	0.0530093	0.092825	0.0459593	0.0304138	0.0342385	0.0497956	0.036026	0.015923	0.0339958	0.0139097
TG 60:2|TG 24:0_18:1_18:1	0.01431	0.0151006	0.0316414	0.0413358	0.0255969	0.0114216	0.0288388	0.0376946	0.0319283	0.0162748	0.0286841	0.00905039
TG 62:14|TG 20:4_20:4_22:6	0.172558	0.194552	0.258925	0.115247	0.185321	0.0514197	0.450996	0.809592	0.676207	0.317488	0.563571	0.22094
TG 62:13|TG 18:1_22:6_22:6	0.270006	0.279753	0.568007	0.469894	0.396915	0.126916	0.899983	1.78826	1.25758	0.563197	1.12726	0.524001
TG 62:12|TG 18:0_22:6_22:6	0.512577	0.516699	1.27096	1.39178	0.923005	0.410597	2.47125	4.37818	3.48991	1.25761	2.89924	1.34342
DG 17:0	0.917291	1.04084	1.0179	0.634654	0.90267	0.161566	0.692819	1.69017	1.10851	0.862723	1.08856	0.435871
TOTAL LIPIDS	6557.42	6007.25	6967.1	6856.13	6596.98	371.987	9783.52	12696.6	9976.16	8823.77	10320	1662.64

## Sheet: All phospholipids - %Total
Metabolite.name	WT #6	WT #7	WT #10	WT #12	WT Mean	WT SD	KO #2	KO #8	KO #21	KO #23	WT Mean	WT SD
FA 20:4@5	0.00216093	0.0020562	0.00144892	0.00119784	0.00171597	0.000466732	0.000789958	0.000874786	0.00101402	0.00139253	0.00101783	0.000266336
FA 20:4@2.23	0.00041908	0.000402902	0.000301525	0.000253828	0.000344334	7.96683e-05	0.000212155	0.000210605	0.00022228	0.000228238	0.000218319	8.39781e-06
FA 20:4@9.23	0.000309102	0.000330092	0.000178876	0.000212943	0.000257753	7.32554e-05	0.000140787	0.000146971	0.000171853	0.000198364	0.000164494	2.62704e-05
Dodecylbenzenesulfonic acid	0.000749198	0.000475511	0.00045227	0.000550297	0.000556819	0.0001349	0.00031043	0.000259973	0.000303412	0.000401492	0.000318827	5.9457e-05
FA 22:6@4.84	0.000627877	0.000601309	0.000607503	0.00040395	0.000560159	0.000104757	0.000449806	0.000449999	0.000569099	0.000510173	0.000494769	5.71205e-05
FA 22:6@2.09	0.000277021	0.000234745	0.00022398	0.000160665	0.000224103	4.80899e-05	0.000105753	0.000121251	0.000148172	0.000128915	0.000126023	1.76309e-05
FA 22:6@8.6	0.000296312	0.000332764	0.000200502	0.000206324	0.000258975	6.59043e-05	9.26548e-05	8.68068e-05	0.000105378	0.000123864	0.000102176	1.64062e-05
FA 22:6@9.39	0.000154563	0.000119441	0.000104998	9.3572e-05	0.000118144	2.64868e-05	4.45368e-05	3.93724e-05	5.94954e-05	4.77962e-05	4.78002e-05	8.53337e-06
Adenosine 5'-monophosphate	0.00617789	0.00566206	0.00457214	0.00444136	0.00521336	0.000844352	0.00317298	0.00303724	0.00335186	0.00425779	0.00345497	0.000550505
ST 27:1;O;S	0.00062726	0.000529436	0.000707057	0.000460546	0.000581075	0.000108318	0.000387949	0.000417808	0.000635023	0.000326568	0.000441837	0.000134275
LPG 18:1	0.000192768	0.000166519	0.000533163	0.000582073	0.000368631	0.000219397	0.00034349	0.000444649	0.000489825	0.000196107	0.000368518	0.000130209
LPS 18:1	0.000244425	0.000177327	0.00031499	0.00027338	0.000252531	5.79e-05	0.000193208	0.000209512	0.000286063	0.000147261	0.000209011	5.77352e-05
LPS 18:0	0.000325687	0.000326021	0.000286887	0.000221008	0.000289901	4.94661e-05	0.000171825	0.000201989	0.000202408	0.000165981	0.000185551	1.93712e-05
LPC O-16:0	5.46432e-05	4.40757e-05	6.5289e-05	6.26933e-05	5.66753e-05	9.54446e-06	0.000326042	0.000281488	0.000301123	0.00030851	0.000304291	1.84476e-05
LPG 20:4	0.00017023	0.000150009	0.000187632	0.000165521	0.000168348	1.54891e-05	0.00010341	0.000124512	0.000144967	0.000126982	0.000124968	1.70195e-05
LPC 16:0@2.6	0.00208808	0.001925	0.00182696	0.00141579	0.00181396	0.000286462	0.000842463	0.000916374	0.0011592	0.00100068	0.000979679	0.00013602
LPC O-18:1@3.76	2.11592e-05	1.72374e-05	2.68477e-05	3.28408e-05	2.45213e-05	6.80651e-06	0.000199214	0.000162007	0.000178749	0.000111233	0.000162801	3.75948e-05
LPC O-18:0	1.88569e-05	1.3186e-05	2.02357e-05	1.94236e-05	1.79255e-05	3.20998e-06	0.000315308	0.000237382	0.000237355	0.0001693	0.000239836	5.96755e-05
Pantothenic acid	0.000480926	0.00048973	0.000304033	0.00032944	0.000401032	9.79537e-05	0.000265087	0.000211438	0.000261195	0.000172576	0.000227574	4.4056e-05
LPG 22:6	0.000167885	0.000175377	0.000252356	0.000242048	0.000209417	4.39398e-05	0.000232109	0.000260688	0.000230977	0.000176791	0.000225141	3.50426e-05
LPS 22:6	0.00277704	0.00236094	0.00176178	0.00097939	0.00196979	0.000780772	0.000501577	0.000638084	0.000956323	0.00111633	0.000803078	0.000282687
LPI 16:0	0.000794712	0.000691606	0.000663734	0.000373256	0.000630827	0.000180719	0.000268818	0.000353896	0.000517685	0.000317678	0.000364519	0.000107897
LPI 18:1	0.000571152	0.000555104	0.000535402	0.000386549	0.000512051	8.49363e-05	0.000252029	0.000293988	0.000426567	0.000310142	0.000320682	7.47185e-05
LPI 18:0	0.00216703	0.00202182	0.00129937	0.000801068	0.00157232	0.000639027	0.000514455	0.00074652	0.00106941	0.000777154	0.000776885	0.00022757
LPI 20:4	0.0029581	0.00258481	0.00184068	0.00113552	0.00212978	0.000809385	0.000691512	0.000826691	0.00118639	0.00133161	0.00100905	0.000299766
FA 16:0@8.8	0.000231587	0.000303551	0.000277791	0.000197439	0.000252592	4.73106e-05	0.000152243	0.000176411	0.000184836	0.000128326	0.000160454	2.5487e-05
FA 16:0@9.47	0.000103079	8.38813e-05	0.000237559	0.000278627	0.000175786	9.68245e-05	0.000178855	0.00022042	0.000251783	8.05161e-05	0.000182893	7.45016e-05
FA 16:0@3.01	0.000348175	0.000350868	0.000385707	0.000371228	0.000363995	1.77607e-05	0.000260814	0.000276755	0.000289816	0.00023644	0.000265956	2.29749e-05
FA 16:0@5.58	0.000130385	0.000120942	9.8754e-05	9.71965e-05	0.000111819	1.64563e-05	6.68334e-05	6.75913e-05	7.74276e-05	8.33509e-05	7.38008e-05	7.98874e-06
Inosine	0.00685863	0.0060968	0.00541708	0.004394	0.00569163	0.00104647	0.00406276	0.00374884	0.00513656	0.00420723	0.00428885	0.00059666
FA 18:1@8.88	0.000153202	0.00017563	0.000137301	0.000223179	0.000172328	3.73693e-05	0.000138687	0.000140665	0.000168662	9.46508e-05	0.000135666	3.05783e-05
FA 18:1@10.03	2.66089e-05	1.50867e-05	0.000110382	0.00013892	7.27494e-05	6.12336e-05	0.000284639	0.000317116	0.000420739	0.000115281	0.000284444	0.000126833
FA 18:1@9.54	0.000213624	0.000186886	0.000470001	0.000572114	0.000360656	0.000190162	0.000319265	0.000360585	0.000487589	0.000161182	0.000332155	0.000134618
FA 18:1@5.71	0.000144348	0.000141118	0.000139437	0.000121671	0.000136644	1.01875e-05	8.09074e-05	8.74145e-05	0.00011572	0.000100349	9.60977e-05	1.53757e-05
FA 18:0@6.45	0.000302783	0.000292323	0.000248549	0.000207476	0.000262782	4.37191e-05	0.000151627	0.000170223	0.000164297	0.000175638	0.000165446	1.03115e-05
FA 18:0@4.49	0.000364051	0.00035562	0.000412693	0.000350749	0.000370778	2.84783e-05	0.000318252	0.000315867	0.000339959	0.000238529	0.000303152	4.44244e-05
CAR 16:3	0.00105918	0.000991272	0.00118625	0.00163545	0.00121804	0.000289774	0.000923385	0.000747437	0.000584755	0.00094391	0.000799872	0.000168352
CAR 16:2	0.000941008	0.000930344	0.00127828	0.00169911	0.00121219	0.000362598	0.00107008	0.000913583	0.000933009	0.00109444	0.00100278	9.2657e-05
CAR 16:1	0.0175044	0.0152645	0.0249176	0.0325345	0.0225552	0.00782802	0.017446	0.0165538	0.015559	0.0131409	0.0156749	0.00185684
CAR 16:0	0.0809331	0.085473	0.165425	0.185209	0.12926	0.0538237	0.127183	0.124163	0.134361	0.0864489	0.118039	0.02149
NATau 20:4	0.0013401	0.00131842	0.000644913	0.000286817	0.000897563	0.000519553	0.000231215	0.000313979	0.000238182	0.000702417	0.000371448	0.000223807
CAR 17:1	0.000488372	0.000425352	0.000965486	0.00126638	0.000786397	0.000400678	0.000656671	0.000723228	0.000816161	0.000445771	0.000660458	0.000157362
CAR 17:0	0.00109634	0.00112616	0.00322064	0.00306522	0.00212709	0.00117477	0.00285386	0.00304218	0.00336744	0.00148212	0.0026864	0.000830409
CAR 18:3	0.000761137	0.000935591	0.000893614	0.00122789	0.000954559	0.000196806	0.00108324	0.000779874	0.000692064	0.00100144	0.000889155	0.000183543
CAR 18:2	0.00851407	0.00982553	0.0110454	0.0147213	0.0110266	0.00267126	0.016132	0.0119477	0.00835972	0.0119057	0.0120863	0.00317841
CAR 18:1	0.0713023	0.0639166	0.13024	0.15358	0.10476	0.0440464	0.0823593	0.0888349	0.0961883	0.0598492	0.0818079	0.0156914
CAR 18:0	0.0734815	0.0680497	0.166105	0.132323	0.10999	0.0473972	0.123217	0.132936	0.149159	0.0749456	0.120065	0.0319261
LPE O-16:1	0.0111161	0.0102236	0.014947	0.0148272	0.0127785	0.0024624	0.00700046	0.00719179	0.00786256	0.00523139	0.00682155	0.00112271
CAR 19:1	0.000202841	0.000187607	0.000558686	0.000599945	0.00038727	0.000222481	0.000366852	0.000506924	0.000547999	0.000235918	0.000414423	0.00014204
CAR 19:0	0.000503523	0.000478042	0.00114861	0.00106137	0.000797887	0.00035655	0.000810319	0.00095096	0.00107102	0.000477683	0.000827496	0.000256392
CAR 20:5	0.00110874	0.00142089	0.000840154	0.00117442	0.00113605	0.000238681	0.00101629	0.000672807	0.000551867	0.000943377	0.000796085	0.000219868
CAR 20:4	0.0561244	0.0624076	0.0459997	0.0384624	0.0507485	0.0106197	0.0543039	0.0478516	0.040885	0.0395459	0.0456466	0.00682402
NATau 22:0	0.000747357	0.000637397	0.00144453	0.0014626	0.00107297	0.000441821	0.000894278	0.000773205	0.000746919	0.000373572	0.000696993	0.000224962
CAR 20:3	0.00529838	0.00552634	0.00364804	0.00379022	0.00456575	0.000983719	0.00339607	0.00265858	0.00296499	0.00353943	0.00313977	0.000403118
CAR 20:2	0.00206201	0.00264657	0.00390684	0.00383001	0.00311136	0.00090672	0.00243412	0.00278889	0.00351713	0.00400068	0.00318521	0.000706251
LPE 16:0	0.0176973	0.0177505	0.0162237	0.012231	0.0159756	0.00259476	0.00954052	0.0108104	0.0114549	0.00847948	0.0100713	0.00132618
CAR 20:1	0.00672491	0.00517179	0.0154249	0.0131862	0.0101269	0.00495157	0.00648128	0.00826963	0.0131604	0.00705285	0.00874105	0.00303918
CAR 20:0	0.00464808	0.00352608	0.0108881	0.00813852	0.0068002	0.00335924	0.00426742	0.00500956	0.00792683	0.00320809	0.00510298	0.00202251
LPE O-18:3	0.00148946	0.00102961	0.00311027	0.00425673	0.00247152	0.00148756	0.00114704	0.00109739	0.00192436	0.000663349	0.00120803	0.000524649
LPE O-18:2	0.00713293	0.00606523	0.0172102	0.0213476	0.012939	0.00752567	0.00780934	0.0079442	0.0102721	0.00382621	0.00746295	0.0026751
LPE O-18:1	0.0174806	0.0162763	0.0247909	0.0229001	0.020362	0.00412523	0.0123711	0.0130042	0.0150666	0.00893948	0.0123453	0.00254557
LPC 14:0/0:0	0.0113018	0.0110908	0.00674221	0.00612995	0.00881619	0.00276101	0.00553334	0.00359831	0.00435205	0.00413403	0.00440443	0.000816523
CAR 22:6	0.00129983	0.00132367	0.0022541	0.0023093	0.00179672	0.000560537	0.00300489	0.00279761	0.00271008	0.00146957	0.00249554	0.000695062
CAR 22:5	0.00152611	0.00174689	0.000955646	0.00116538	0.00134851	0.000355024	0.00117686	0.000977034	0.000958951	0.00147554	0.0011471	0.000240194
CAR 22:4	0.00877432	0.00665369	0.00675383	0.00483506	0.00675422	0.00160977	0.0028416	0.00377409	0.005086	0.00438872	0.0040226	0.000952434
NATau 24:0	0.000814036	0.000823651	0.0015456	0.0017454	0.00123217	0.000484206	0.0010505	0.00102794	0.00108017	0.000431399	0.000897501	0.00031147
CAR 22:3	0.00100011	0.000656024	0.000893002	0.000542012	0.000772787	0.000210569	0.000186323	0.000311984	0.000711728	0.000669093	0.000469782	0.000260456
LPE 18:1@3.26	0.00902463	0.00805835	0.0130985	0.0123923	0.0106435	0.00247582	0.00694614	0.00755338	0.010438	0.0050571	0.00749866	0.0022293
LPE 18:1@3.02	0.00998047	0.00689972	0.0123748	0.0136768	0.0107329	0.00297891	0.00521779	0.00660047	0.0072238	0.00423566	0.00581943	0.00134816
CAR 22:2	0.000369467	0.000300425	0.000911352	0.000404889	0.000496533	0.000279927	0.000145141	0.000219858	0.000756021	0.000552169	0.000418297	0.00028634
LPE 18:0	0.0615858	0.062919	0.0454416	0.0368699	0.0517041	0.0126846	0.0275762	0.030599	0.0321423	0.0292151	0.0298831	0.00194804
LPC 15:0/0:0	0.00191971	0.00162394	0.00206582	0.0017153	0.00183119	0.000199392	0.00118731	0.00136301	0.00162527	0.00119143	0.00134175	0.000205981
CAR 22:1	0.000664192	0.000455602	0.00205318	0.00162002	0.00119825	0.000762789	0.00069189	0.000771766	0.00161759	0.000521909	0.000900788	0.000489092
CAR 22:0	0.000534976	0.000543524	0.00106866	0.00100894	0.000789025	0.000289465	0.000687752	0.00062462	0.000776969	0.000280709	0.000592513	0.000217061
LPE O-20:2	0.000271229	0.000253031	0.000986767	0.0011203	0.000657831	0.000460216	0.000390436	0.000389351	0.000517951	0.000139456	0.000359298	0.000158507
LPC 16:1/0:0	0.0271857	0.022994	0.0164723	0.014535	0.0202968	0.00584686	0.00776908	0.00899844	0.00991179	0.0127365	0.00985395	0.00211273
LPE O-20:1	0.000620419	0.000597329	0.000990647	0.000922737	0.000782783	0.000202937	0.000410988	0.000427711	0.000512886	0.000282724	0.000408577	9.50285e-05
LPC 16:0@2.61	0.116479	0.0965636	0.104573	0.0744725	0.098022	0.017704	0.0455143	0.0491398	0.0663421	0.0619075	0.0557259	0.00997614
LPC 16:0/0:0@2.88	0.858412	0.80222	0.780495	0.710561	0.787922	0.0611368	0.502274	0.521063	0.560938	0.550565	0.53371	0.0269172
LPC 15:1	0.00261092	0.00230761	0.00332234	0.00368108	0.00298049	0.000631676	0.00144471	0.00160661	0.0021772	0.00119171	0.00160506	0.000417898
LPE 20:4	0.0426907	0.0368254	0.0252611	0.0194369	0.0310535	0.0106025	0.0124735	0.0142273	0.0155448	0.0215515	0.0159493	0.00394101
CAR 24:5	0.000708081	0.000711649	0.00077806	0.000671518	0.000717327	4.43645e-05	0.000398041	0.00048029	0.000657819	0.000644034	0.000545046	0.000126912
CAR 4:0	0.00248857	0.00258641	0.00252261	0.00268657	0.00257104	8.70447e-05	0.00241672	0.00133805	0.00293208	0.00251649	0.00230083	0.00067955
LPE 20:3	0.00142393	0.00124349	0.00195142	0.00225253	0.00171784	0.000466135	0.000746692	0.000809209	0.000903013	0.000505897	0.000741203	0.000169515
LPC O-18:2	0.000304037	0.000269821	0.000478223	0.000458085	0.000377542	0.000105878	0.000563366	0.000667005	0.000807233	0.0004367	0.000618576	0.000157124
LPE 20:1	0.000954272	0.000861315	0.00473614	0.0057205	0.00306806	0.00252691	0.00111907	0.0016216	0.001861	0.000414697	0.00125409	0.000639326
LPC 17:1/0:0@4.69	0.000412459	0.000363215	0.00162868	0.00191286	0.0010793	0.000807071	0.000524034	0.00062785	0.000746276	0.000209906	0.000527016	0.00023008
LPC 17:1/0:0@2.54	0.000788067	0.000660906	0.000717447	0.000806529	0.000743237	6.69803e-05	0.000461656	0.000570031	0.000725047	0.000494917	0.000562913	0.00011721
LPC O-18:1@4.8	0.00098304	0.000811067	0.00154079	0.00124332	0.00114455	0.000318358	0.00461413	0.00446691	0.00551526	0.00291138	0.00437692	0.00108135
LPC 17:0/0:0	0.00591006	0.00564039	0.0088594	0.00751065	0.00698012	0.00150034	0.00642992	0.00733102	0.00813148	0.00475122	0.00666091	0.00145051
LPE 20:0	0.000553077	0.000573125	0.00151527	0.00153087	0.00104309	0.000554338	0.0004613	0.000607256	0.000592598	0.000205601	0.000466689	0.000186018
CAR 24:1	0.00031565	0.000291127	0.000876767	0.000899533	0.000595769	0.000337888	0.000500073	0.000439216	0.000612887	0.000147905	0.00042502	0.00019826
CAR 24:0	0.000528725	0.000544342	0.000770559	0.00073421	0.000644459	0.000125664	0.000679008	0.00049292	0.000638632	0.000288317	0.000524719	0.000176709
LPC 16:0@2.88	0.0399458	0.0424401	0.0375613	0.03718	0.0392818	0.00243542	0.0228694	0.023538	0.0273594	0.0267283	0.0251238	0.00224866
LPC 18:2	0.022016	0.0191251	0.0201079	0.0169557	0.0195512	0.0021058	0.0175835	0.0160829	0.0175612	0.0168108	0.0170096	0.000714591
LPC 18:1/0:0@3.16	0.132185	0.131502	0.163585	0.156106	0.145845	0.0164552	0.0899202	0.105411	0.103068	0.0837542	0.0955381	0.0104016
LPC 18:1@2.9	0.189917	0.141083	0.151759	0.143973	0.156683	0.0226105	0.0841756	0.089815	0.117172	0.102974	0.0985341	0.0147114
LPC 18:0/0:0@4.38	0.535515	0.511104	0.539786	0.468953	0.51384	0.0324823	0.403586	0.399462	0.404918	0.348488	0.389113	0.0271832
LPC 18:0@4.04	0.00695256	0.00620766	0.0105596	0.0123733	0.00902327	0.00293248	0.00748793	0.0077278	0.00721681	0.00503071	0.00686581	0.00124108
LPE 22:6	0.0864276	0.0739224	0.0668669	0.0446035	0.0679551	0.0175435	0.0276893	0.0324448	0.0390774	0.0360865	0.0338245	0.00490763
LPE 22:5	0.00306584	0.0027086	0.00137215	0.00105791	0.00205113	0.000984785	0.000576354	0.000571595	0.000710352	0.000972846	0.000707787	0.000188048
LPC 18:1(d7)	0.00903698	0.00985246	0.0084951	0.00883969	0.00905606	0.000576228	0.00496078	0.00479763	0.00638974	0.00458286	0.00518275	0.000819406
LPE 22:4	0.0135916	0.0118282	0.0103781	0.0107819	0.011645	0.00143442	0.0039625	0.00464153	0.00452877	0.00457323	0.00442651	0.000312793
LPC 19:1/0:0	0.000267536	0.000221607	0.000521596	0.000578844	0.000397396	0.000178992	0.000342097	0.000435804	0.000461331	0.000199594	0.000359707	0.000118412
LPE 22:1	0.000344159	0.00033134	0.00138365	0.00147009	0.00088231	0.000629816	0.000405649	0.000510485	0.000571257	0.000144062	0.000407863	0.000188702
LPC 19:0/0:0	0.00212734	0.00205743	0.00385206	0.00332987	0.00284168	0.000891536	0.00248509	0.00297682	0.00288385	0.00154109	0.00247171	0.000656057
LPC 20:4	0.134586	0.105441	0.0760086	0.0452534	0.0903221	0.0384009	0.0334596	0.0372542	0.045293	0.0655332	0.045385	0.0143095
LPC 20:3	0.0068938	0.00575007	0.00575585	0.00486808	0.00581695	0.000830294	0.00425607	0.00374169	0.00466636	0.00373911	0.00410081	0.000448608
LPC 20:2/0:0@3.54	0.00520152	0.00467459	0.00469684	0.00451036	0.00477083	0.000298931	0.00368662	0.00338408	0.00310279	0.00245548	0.00315724	0.000525081
LPC 20:2@3.24	0.00156119	0.00126464	0.00208414	0.00153454	0.00161113	0.000342612	0.00162411	0.00140357	0.00158868	0.000811789	0.00135704	0.000376143
LPC 20:1/0:0@4.59	0.0110902	0.00934214	0.025013	0.0280512	0.0183741	0.00952807	0.0144004	0.0162168	0.0173953	0.00790427	0.0139792	0.00423316
LPC 20:1@4.31	0.00171409	0.00132733	0.00580574	0.00632606	0.00379331	0.00263748	0.00418264	0.00534332	0.00518027	0.00186145	0.00414192	0.00160455
CAR 5:0	0.00144847	0.00114751	0.00273489	0.00227812	0.00190225	0.0007326	0.00206803	0.00140472	0.0022769	0.00148905	0.00180967	0.000428886
LPC 20:0	0.00806376	0.00728067	0.0258596	0.0266134	0.0169544	0.0107273	0.0154321	0.0169154	0.0165204	0.00638458	0.0138131	0.00499192
LPE 24:5	0.000914941	0.000912754	0.000339082	0.000311665	0.000619611	0.000339941	0.000165007	0.000172182	0.000147354	0.000293889	0.000194608	6.70045e-05
LPE 24:4	0.000785401	0.000767104	0.000433843	0.000383468	0.000592454	0.000213357	0.000177977	0.000145335	0.000162704	0.000225475	0.000177873	3.44227e-05
LPC 21:0/0:0	0.000544431	0.000481262	0.00142772	0.00133877	0.000948046	0.000504495	0.00073395	0.00093013	0.00097857	0.00038757	0.000757555	0.000268375
LPC 22:6	0.0778843	0.058484	0.0928223	0.0498653	0.069764	0.0193289	0.048647	0.0563589	0.081797	0.0544621	0.0603162	0.0146916
LPC 22:5	0.00231814	0.00199488	0.00183501	0.00122815	0.00184405	0.000457139	0.00104078	0.00127021	0.00180095	0.00186272	0.00149367	0.000402352
LPC 22:4	0.00837772	0.00650316	0.00622316	0.00481621	0.00648006	0.0014647	0.00418388	0.004406	0.0053536	0.004558	0.00462537	0.000509214
LPC 22:2/0:0	0.000115678	0.000110201	0.000425982	0.000484976	0.000284209	0.000199239	0.000252427	0.000268056	0.000278672	7.60583e-05	0.000218803	9.57719e-05
LPC 22:1/0:0	0.00213576	0.00183236	0.00752999	0.00887983	0.00509448	0.00363575	0.0050434	0.00560663	0.00609984	0.00202166	0.00469288	0.00183237
LPC 22:0/0:0	0.00846388	0.008074	0.0189643	0.0186596	0.0135405	0.00609037	0.0120733	0.0126984	0.0139307	0.00549814	0.0110501	0.00378093
Taurine	0.00135649	0.0015545	0.000668263	0.000546833	0.00103152	0.000498662	0.000396129	0.00040815	0.000447724	0.000821844	0.000518462	0.000203452
LPC 23:0/0:0	0.00130995	0.00118975	0.00336736	0.00331814	0.0022963	0.0012095	0.00242084	0.00310846	0.00462766	0.00144533	0.00290057	0.0013384
LPC 24:2/0:0	0.000431061	0.000424355	0.000952974	0.00104531	0.000713426	0.000332076	0.000695981	0.000687175	0.000717713	0.00027447	0.000593835	0.000213296
LPC 24:1/0:0	0.00257587	0.00221706	0.00971824	0.0103139	0.00620627	0.00440834	0.00678893	0.00757558	0.00883836	0.00248393	0.0064217	0.00275757
LPC 24:0/0:0	0.0162388	0.0182464	0.0306604	0.0331785	0.024581	0.00857508	0.0234076	0.0239723	0.0335687	0.0128278	0.0234441	0.00847534
LPC 25:1/0:0	5.67832e-05	4.57664e-05	0.00047441	0.000463697	0.000260164	0.000241286	0.000256768	0.000355084	0.000494793	8.74462e-05	0.000298523	0.000171287
LPC 26:1/0:0	0.00121047	0.00113699	0.00519025	0.005782	0.00332993	0.00250164	0.00244812	0.00272362	0.0037095	0.000887354	0.00244215	0.00116945
LPC 26:0	0.000452623	0.000443474	0.000338609	0.000222036	0.000364186	0.000107964	0.000418563	0.000113846	0.000120351	6.93066e-05	0.000180517	0.000160311
NAE 9:0	0.00141302	0.00166059	0.00120857	0.00119795	0.00137003	0.000217528	0.000569885	0.00106942	0.00101223	0.000694671	0.000836553	0.000242442
NAE 16:0	0.000443158	0.000350467	0.000604088	0.000604825	0.000500634	0.000125714	0.00023816	0.000309892	0.000357284	0.000248441	0.000288444	5.57603e-05
SPB 18:1;2O	0.00218521	0.00255359	0.00196516	0.00151299	0.00205423	0.000434891	0.00116169	0.00115754	0.00135551	0.00121148	0.00122155	9.26033e-05
SPB 18:0;2O	0.000700217	0.000834953	0.000532693	0.000416161	0.000621006	0.000184218	0.000279888	0.000297238	0.000339184	0.000345454	0.000315441	3.1937e-05
Glutathione	0.0222329	0.0215277	0.013522	0.0105914	0.0169685	0.00580363	0.00796688	0.00876581	0.0140531	0.0110437	0.0104574	0.00272866
BMP 38:5|BMP 18:1_20:4	0.00158822	0.00135872	0.00136424	0.00145436	0.00144138	0.00010726	0.00137516	0.00143211	0.00232787	0.00147599	0.00165278	0.000451946
BMP 40:7|BMP 18:1_22:6	0.00307456	0.00276491	0.00230389	0.00250062	0.00266099	0.000334205	0.00301594	0.00320006	0.00395644	0.002681	0.00321336	0.000539978
BMP 42:10|BMP 20:4_22:6	0.0127926	0.0135229	0.00620899	0.00608921	0.00965343	0.00405772	0.00490526	0.00576262	0.00527051	0.00902133	0.00623993	0.00188725
BMP 42:8|BMP 20:4_22:4	0.000839584	0.000745238	0.00055542	0.000523948	0.000666048	0.000151456	0.000759465	0.000528792	0.000713519	0.000660825	0.00066565	9.97431e-05
BMP 44:12|BMP 22:6_22:6	0.0263782	0.0269455	0.0286294	0.0231314	0.0262711	0.00230115	0.0249308	0.0281762	0.0258578	0.0248882	0.0259632	0.00154163
BMP 44:10|BMP 22:4_22:6	0.0011761	0.00110819	0.000745316	0.000880642	0.000977561	0.000199842	0.00073161	0.000771746	0.00091456	0.000799359	0.000804319	7.85816e-05
NAE 18:2@2.77	0.00198438	0.00203796	0.00162689	0.001836	0.00187131	0.000183981	0.000985136	0.000968456	0.00137749	0.00102689	0.00108949	0.000193563
NAE 18:2@3.57	0.000546917	0.000558419	0.000478484	0.000380525	0.000491086	8.17181e-05	0.000211662	0.000317908	0.000369623	0.000378907	0.000319525	7.67529e-05
NAE 18:1	0.00179301	0.00153037	0.00205827	0.00190342	0.00182127	0.000222365	0.000767333	0.00111457	0.00133641	0.00096263	0.00104524	0.000240585
NAE 18:0	0.000894935	0.000829812	0.00139797	0.00117737	0.00107502	0.000262886	0.000568312	0.000726397	0.00080616	0.000489948	0.000647704	0.000144327
13-Docosenamide	0.0245406	0.0260025	0.0214146	0.0188745	0.022708	0.00319276	0.00996048	0.0131047	0.0125519	0.0109226	0.0116349	0.00145054
NAE 19:1	0.000491235	0.000523688	0.000515022	0.000479879	0.000502456	2.03659e-05	0.000318907	0.000432968	0.000442452	0.000220398	0.000353681	0.000105104
NAE 19:0	0.000716102	0.000608633	0.000384533	0.000408313	0.000529395	0.000159983	0.000234823	0.000248855	0.000233621	0.000528074	0.000311343	0.000144653
CAR 12:0	0.0146474	0.0156898	0.0118691	0.0181622	0.0150921	0.00260565	0.023351	0.00434089	0.0082195	0.0101889	0.0115251	0.0082498
NAE 20:3@5.3	0.000374928	0.000439363	0.000376837	0.000425957	0.000404271	3.32431e-05	0.000227073	0.000233729	0.000250959	0.000257301	0.000242266	1.42045e-05
NAE 20:3@1.85	0.00225516	0.00222083	0.00189413	0.00170238	0.00201812	0.000266047	0.00097993	0.00110163	0.00134999	0.00108341	0.00112874	0.000156937
NAE 20:2@4	0.0189941	0.0195204	0.0187214	0.0190225	0.0190646	0.000332843	0.010845	0.0113812	0.01381	0.0106238	0.011665	0.00146491
NAE 20:2@4.48	0.00222852	0.00238566	0.001832	0.00198602	0.00210805	0.000246763	0.000967238	0.0010421	0.00142604	0.00113537	0.00114269	0.000201031
NAE 20:1	0.00990698	0.0101796	0.00971336	0.00881684	0.00965419	0.000590082	0.00486708	0.00498345	0.00643384	0.00522281	0.0053768	0.000720086
NAE 20:0	0.000122765	7.3449e-05	0.000575108	0.000612845	0.000346042	0.000287411	0.00015144	0.000219092	0.000195999	5.98456e-05	0.000156594	7.03459e-05
NAE 21:1@3.83	0.000459986	0.000373279	0.000380683	0.000305729	0.000379919	6.31388e-05	0.000290565	0.000312265	0.000339936	0.000373744	0.000329128	3.59576e-05
NAE 21:1@6.03	0.000500857	0.000504207	0.000528852	0.000466795	0.000500178	2.55166e-05	0.000349111	0.000416574	0.000396562	0.000181485	0.000335933	0.000106781
CAR 14:1	0.00610888	0.00537505	0.00763894	0.0107591	0.0074705	0.00238665	0.00409441	0.00371332	0.00436448	0.00446639	0.00415965	0.00033641
NAE 22:6	0.000396222	0.000360999	0.00056679	0.000513222	0.000459308	9.6788e-05	0.000276273	0.000380194	0.000452289	0.000287815	0.000349143	8.30147e-05
CAR 14:0	0.0357882	0.0395556	0.0471267	0.063031	0.0463754	0.0120633	0.0514957	0.0291939	0.0348722	0.0313726	0.0367336	0.0101155
NAE 22:2	0.000578159	0.000601465	0.000498353	0.000520601	0.000549644	4.82106e-05	0.000271394	0.000288165	0.000370276	0.000315322	0.000311289	4.32899e-05
NAE 22:0	0.000187699	0.000197036	0.000855317	0.000874554	0.000528651	0.000388405	0.00026475	0.000310337	0.000286505	0.000140051	0.000250411	7.5892e-05
CAR 15:0	0.000856201	0.000842295	0.00174975	0.00198483	0.00135827	0.000595576	0.00155313	0.00132559	0.00154267	0.0009396	0.00134025	0.000286954
PC 44:10|PC 22:4_22:6	0.00028708	0.000266684	0.000375382	0.000331205	0.000315088	4.8382e-05	0.000513211	0.000521432	0.000477297	0.000359984	0.000467981	7.45045e-05
PI 42:10|PI 20:4_22:6	0.000137209	0.000137883	0.000104783	0.000102567	0.000120611	1.95783e-05	0.000132432	0.00014523	0.000135925	0.000124436	0.000134506	8.61643e-06
PE 30:0|PE 14:0_16:0	0.000312047	0.000315098	0.000317411	0.000194115	0.000284668	6.04084e-05	0.000422314	0.000197656	0.000178343	0.000142456	0.000235192	0.000126827
PE O-32:2|PE O-18:2_14:0@8.88	0.0001285	0.00017367	0.000384145	0.000411105	0.000274355	0.000143951	0.000135154	0.000132078	0.000195997	7.14538e-05	0.000133671	5.08603e-05
PA 34:1|PA 16:0_18:1	0.00014152	0.000124457	0.000647632	0.000682105	0.000398928	0.000307482	0.000532355	0.000854414	0.00101291	0.000274797	0.000668618	0.000330009
PE O-32:1|PE O-16:1_16:0	0.000141047	0.000163531	0.000121446	6.69313e-05	0.000123239	4.12889e-05	3.26406e-05	3.24059e-05	2.3521e-05	2.46127e-05	2.8295e-05	4.90353e-06
PE 32:0|PE 16:0_16:0	0.00357929	0.00413411	0.00254823	0.00191915	0.0030452	0.000997653	0.00244045	0.00192242	0.00145552	0.00192759	0.0019365	0.000402321
PE O-34:3|PE O-16:1_18:2	0.00046909	0.000422891	0.000855075	0.0010754	0.000705614	0.000313558	0.000389645	0.000386731	0.000510199	0.000299505	0.00039652	8.65598e-05
PA 36:2|PA 18:1_18:1	9.33976e-05	6.1951e-05	0.000130443	0.00042504	0.000177708	0.000167247	0.000248236	0.000297255	0.000422684	0.000176437	0.000286153	0.000103665
PE O-34:1|PE O-18:0_16:1	0.000112756	0.000102279	0.00017021	0.000143134	0.000132095	3.07553e-05	0.000415658	0.000288934	0.000300807	0.000318591	0.000330997	5.77411e-05
PE O-34:1|PE O-18:1_16:0	9.51386e-05	0.000116097	9.47333e-05	5.57999e-05	9.04421e-05	2.51576e-05	3.9492e-05	4.3802e-05	2.90418e-05	4.26494e-05	3.87463e-05	6.7213e-06
PE O-34:0|PE O-18:0_16:0	0.000108931	0.00012588	8.19881e-05	3.6747e-05	8.83864e-05	3.88818e-05	0.000208281	0.000215621	0.000113296	0.00034185	0.000219762	9.37896e-05
PE 34:3|PE 16:1_18:2	4.54031e-05	4.87629e-05	5.45991e-05	5.6605e-05	5.13425e-05	5.17138e-06	0.00010939	9.28377e-05	0.000100724	7.81355e-05	9.52718e-05	1.32744e-05
PE 34:1|PE 16:0_18:1@8.08	0.00435543	0.00432808	0.00351872	0.00311228	0.00382863	0.000615406	0.00326774	0.00280408	0.00227467	0.00313682	0.00287083	0.000442776
PE 34:0|PE 16:0_18:0	9.96947e-05	0.00011239	4.97082e-05	2.89806e-05	7.26935e-05	3.97662e-05	4.88897e-05	5.84638e-05	4.04519e-05	6.71231e-05	5.37321e-05	1.15689e-05
PG 32:1|PG 16:0_16:1	0.000219429	0.000200994	0.000193643	0.00015963	0.000193424	2.50043e-05	0.00019963	0.000206098	0.000163689	0.000213553	0.000195742	2.21136e-05
CL 71:5|CL 16:0_16:1_18:1_21:3	0.000240948	0.000235679	0.000686897	0.000672036	0.00045889	0.000254781	0.000830234	0.000562675	0.000486761	0.000206328	0.0005215	0.000256614
SM 32:1;2O	0.000228632	0.000230683	0.000259862	0.000140758	0.000214984	5.14983e-05	0.000253107	0.00020544	0.000164899	0.000150236	0.000193421	4.61353e-05
PG 32:0|PG 16:0_16:0	0.000423762	0.000397701	0.00088079	0.000976914	0.000669792	0.000301888	0.000502303	0.000738441	0.000662802	0.000370598	0.000568536	0.000164641
PE O-36:4|PE O-18:3_18:1	0.00241024	0.00215358	0.00484696	0.00576629	0.00379427	0.00178927	0.00200673	0.00225703	0.00249627	0.00165243	0.00210312	0.000360864
PE O-36:4|PE O-16:1_20:3@9.4	0.000403244	0.000470031	0.000357382	0.000491921	0.000430645	6.17097e-05	0.000158019	0.000149335	0.000247584	0.000192546	0.000186871	4.45704e-05
PE O-36:2|PE O-16:1_20:1	0.00401082	0.00421991	0.0105808	0.0112366	0.00751203	0.00393219	0.00381595	0.00407971	0.00556087	0.00263883	0.00402384	0.00120098
PE O-36:1|PE O-18:0_18:1	0.000229371	0.000250289	0.000507224	0.000542139	0.000382256	0.000165296	0.000223887	0.000248329	0.000253182	0.000121733	0.000211783	6.13867e-05
PE O-36:1|PE O-20:1_16:0	0.000918951	0.000842991	0.00110769	0.00105148	0.000980278	0.000120985	0.00279784	0.00251739	0.00232937	0.00211833	0.00244073	0.000288531
PE 36:2|PE 18:1_18:1@9.26	0.00892415	0.00923245	0.0172991	0.0224168	0.0144681	0.00656615	0.0123256	0.0123975	0.0155303	0.00837471	0.012157	0.00293094
PE 36:2|PE 18:1_18:1@8.28	0.00184002	0.00184942	0.00184326	0.00173793	0.00181766	5.32946e-05	0.00205724	0.00212122	0.00161657	0.00171377	0.0018772	0.000249399
PE 36:1|PE 18:0_18:1@9.88	0.00644053	0.00710561	0.00817666	0.008563	0.00757145	0.0009739	0.00391247	0.00386251	0.00492171	0.00470566	0.00435059	0.000542349
PE 36:1|PE 18:0_18:1@8.87	0.0189146	0.0188724	0.0179131	0.0182558	0.018489	0.000487933	0.0173605	0.017331	0.01727	0.0171919	0.0172884	7.45301e-05
PG 34:2|PG 16:1_18:1@7.62	0.000287036	0.000249913	0.000311584	0.000277239	0.000281443	2.55057e-05	0.000295566	0.000329249	0.000283055	0.00026986	0.000294432	2.54738e-05
PG 34:2|PG 16:1_18:1@7.09	6.48838e-05	5.16816e-05	0.000111915	0.000112641	8.52803e-05	3.16381e-05	0.000179802	0.000221147	0.000213903	0.000125029	0.000184971	4.38389e-05
PG 34:2|PG 16:1_18:1@8.87	0.000239517	0.000235633	0.000244865	0.000237617	0.000239408	3.96865e-06	0.000239534	0.000218094	0.000274051	0.000227651	0.000239832	2.44401e-05
SM 34:2;2O	0.000303918	0.000291586	0.000229477	0.000162264	0.000246811	6.51018e-05	0.000282271	0.000230699	0.000181085	0.000277056	0.000242778	4.72108e-05
PE O-38:7|PE O-18:3_20:4	0.000539611	0.000449355	0.000521101	0.00069213	0.000550549	0.000102098	0.000301391	0.000343903	0.000335125	0.000317441	0.000324465	1.89142e-05
PE 36:0|PE 18:0_18:0	0.00219421	0.00235585	0.00150697	0.00104125	0.00177457	0.000611923	0.00128376	0.00147895	0.00114743	0.00162743	0.00138439	0.000211571
PA 40:6|PA 18:0_22:6	0.00230767	0.00255819	0.0015401	0.00155355	0.00198988	0.000521746	0.00112102	0.00125772	0.00106551	0.00196791	0.00135304	0.000417794
PG 34:1|PG 16:0_18:1@7.69	3.73043e-05	3.35672e-05	0.000117152	0.000131307	7.98324e-05	5.16121e-05	0.000245687	0.00029855	0.000305825	0.000109348	0.000239853	9.10372e-05
SM 34:1;2O|SM 17:0;2O/17:1	0.00111002	0.00132308	0.000912041	0.000600257	0.000986351	0.000307286	0.000991145	0.00107016	0.000837748	0.000786925	0.000921494	0.000131751
PE O-38:4|PE O-18:0_20:4	0.000104263	5.00402e-05	8.09537e-05	7.57171e-05	7.77435e-05	2.22498e-05	0.000562885	0.000498174	0.000370092	0.000884988	0.000579035	0.000219137
PE O-38:2|PE O-18:2_20:0	0.000518997	0.000564985	0.0016706	0.0017777	0.00113307	0.000684175	0.000369863	0.000418001	0.000586717	0.000229463	0.000401011	0.000147393
PE O-38:2|PE O-20:1_18:1	2.62492e-05	2.72758e-05	9.09043e-05	7.88215e-05	5.58127e-05	3.39076e-05	0.000815638	0.000788488	0.000726267	0.000277993	0.000652097	0.000252192
PS 34:2|PS 16:1_18:1	0.000290236	0.000290788	0.000365941	0.000385939	0.000333226	4.99939e-05	0.000402528	0.00041028	0.000480522	0.000303202	0.000399133	7.29447e-05
PE 37:1|PE 18:0_19:1	0.000131056	0.000130272	0.000330475	0.000317832	0.000227409	0.000111831	0.000286815	0.000290097	0.000298858	0.000150808	0.000256644	7.07406e-05
PE O-38:1|PE O-20:0_18:1	5.63015e-05	4.61336e-05	0.000167825	0.000173073	0.000110833	6.89967e-05	0.00111382	0.00110952	0.00105211	0.000498085	0.000943383	0.000298195
PS 34:1|PS 16:0_18:1	0.00188771	0.00212233	0.00170183	0.0015516	0.00181587	0.000246256	0.00149795	0.00172117	0.00196989	0.00166078	0.00171244	0.000195815
PE O-39:7|PE O-17:1_22:6	0.000342494	0.000383358	0.000377477	0.000405384	0.000377178	2.60565e-05	0.000281775	0.000296221	0.000349019	0.000311877	0.000309723	2.89382e-05
PE 38:6|PE 16:0_22:6	0.0381183	0.0367806	0.0306401	0.0289153	0.0336136	0.00451804	0.0223123	0.0240805	0.0246255	0.0207417	0.02294	0.00176713
PE 38:6|PE 18:2_20:4	0.000877264	0.000863659	0.000954081	0.00110103	0.000949008	0.000108885	0.0011459	0.00106251	0.00105746	0.00100513	0.00106775	5.82036e-05
PE 38:5|PE 18:1_20:4	0.016644	0.0163445	0.0205494	0.0249569	0.0196237	0.00403864	0.0228038	0.0259108	0.0274095	0.0210885	0.0243032	0.00287609
CL 77:2|CL 15:0_26:0_18:1_18:1	8.30993e-05	8.77869e-05	0.000106094	0.000118581	9.88904e-05	1.64546e-05	8.45929e-05	0.000101593	0.000121695	0.000115544	0.000105856	1.64826e-05
PG 36:5|PG 16:1_20:4	0.000112757	0.000110291	6.1854e-05	5.89208e-05	8.59556e-05	2.9565e-05	6.42868e-05	5.71875e-05	3.92894e-05	8.44915e-05	6.13138e-05	1.86918e-05
PE 38:3|PE 18:0_20:3@9.52	0.00213402	0.00209881	0.002371	0.00283592	0.00235994	0.000339561	0.00113007	0.0011709	0.00141333	0.00102389	0.00118455	0.000164625
PG 36:4|PG 16:0_20:4	0.00264647	0.00247552	0.00152914	0.00118496	0.00195902	0.000712584	0.00129081	0.00163038	0.00106575	0.00229707	0.001571	0.000536808
CL 78:4|CL 16:0_16:0_26:0_20:4	0.000487048	0.000449653	0.000479603	0.00047414	0.000472611	1.61937e-05	0.000544884	0.000478126	0.000420394	0.000392302	0.000458927	6.75297e-05
PE 38:2|PE 18:1_20:1	0.00119622	0.00113133	0.00487962	0.00609738	0.00332614	0.00254603	0.00119363	0.00127627	0.00182586	0.00071244	0.00125205	0.000456229
PE 38:2|PE 18:0_20:2	0.0019843	0.00183792	0.00254259	0.00300783	0.00234316	0.000537156	0.00293501	0.00287188	0.00262649	0.00204244	0.00261896	0.000406733
PG 36:3|PG 18:1_18:2	8.18072e-05	6.43583e-05	0.000143495	0.000138538	0.00010705	3.99146e-05	0.000198861	0.000204588	0.000186637	0.000118846	0.000177233	3.96379e-05
PG 36:2|PG 18:1_18:1@7.77	0.000218615	0.00019928	0.000600927	0.000689082	0.000426976	0.000254439	0.00105119	0.00118651	0.00120458	0.000519983	0.000990563	0.0003211
PG 36:2|PG 18:1_18:1@9.66	0.000109636	0.000104142	0.000124387	0.000112507	0.000112668	8.54882e-06	0.000107028	0.000108773	0.000114743	0.000111956	0.000110625	3.42019e-06
PG 36:1|PG 18:0_18:1	0.000639343	0.000771586	0.000616563	0.000723341	0.000687708	7.23559e-05	0.000459166	0.000581948	0.000372045	0.000520071	0.000483307	8.9524e-05
PE O-40:6|PE O-18:2_22:4	0.00890705	0.00635806	0.00962627	0.014239	0.0097826	0.00328522	0.00570884	0.0061437	0.00702246	0.00505438	0.00598235	0.00082539
PE O-40:4|PE O-20:0_20:4	5.20646e-06	3.11482e-06	1.15413e-05	4.68331e-06	6.13648e-06	3.71122e-06	0.000260233	0.00020134	0.000187568	0.000349383	0.000249631	7.35907e-05
PE O-40:4|PE O-18:0_22:4@9.17	3.64189e-07	3.67902e-06	1.15413e-05	3.63934e-06	4.80597e-06	4.75133e-06	0.000287096	0.000242564	0.000175746	0.0002825	0.000246976	5.15257e-05
PE O-40:4|PE O-18:0_22:4@10.19	0.00182539	0.00167188	0.000792874	0.00141772	0.00142697	0.00045493	0.000917666	0.000649203	0.00106823	0.00110942	0.000936131	0.000208285
PS 36:4|PS 16:0_20:4	0.000813801	0.000878124	0.000694507	0.00064574	0.000758043	0.000106735	0.000884838	0.000932338	0.000910202	0.00100502	0.000933101	5.17276e-05
PS 36:3|PS 18:1_18:2	0.000210572	0.000162898	0.000379785	0.000387626	0.00028522	0.000115419	0.000324297	0.000294233	0.000334722	0.000188024	0.000285319	6.70962e-05
PE O-40:2|PE O-20:1_20:1	5.64897e-06	9.50615e-07	2.37072e-05	2.7519e-05	1.44564e-05	1.31172e-05	0.000394899	0.000398213	0.000366985	9.17029e-05	0.00031295	0.000148162
PE O-40:1|PE O-20:0_20:1	4.62162e-06	2.4737e-06	2.01667e-05	1.78443e-05	1.12766e-05	9.01753e-06	0.000190341	0.000178549	0.000169901	6.73244e-05	0.000151529	5.67579e-05
CL 81:7|CL 15:0_26:0_18:1_22:6	7.86408e-07	7.94438e-06	6.96838e-05	9.25196e-05	4.27335e-05	4.53682e-05	0.000125085	0.00015142	0.000175796	3.97759e-05	0.000123019	5.92332e-05
PC O-34:2|PC O-16:0_18:2	0.000209325	0.000206389	0.000265922	0.000328191	0.000252457	5.74447e-05	0.000760172	0.000686011	0.000546963	0.000721073	0.000678555	9.28101e-05
PE 40:6|PE 18:0_22:6@7.9	0.00470939	0.0043975	0.00564763	0.00547161	0.00505653	0.000599031	0.00616975	0.00672797	0.00615724	0.00609049	0.00628636	0.000296454
PE 40:6|PE 18:0_22:6@9.02	0.0777709	0.0819681	0.0679143	0.068991	0.0741611	0.00682478	0.0525111	0.0516998	0.0604328	0.048972	0.0534039	0.00492438
PC 33:1|PC 15:0_18:1	0.00241975	0.00225223	0.00298147	0.00259153	0.00256125	0.000312528	0.00216933	0.00246772	0.00235949	0.0020109	0.00225186	0.000202527
CL 81:4|CL 17:0_18:0_26:0_20:4	0.000424685	0.000407974	0.000358856	0.000359976	0.000387873	3.3563e-05	0.000272959	0.000259811	0.000338206	0.000164433	0.000258852	7.16747e-05
PC O-34:1|PC O-16:0_18:1	0.00685382	0.00666982	0.00815485	0.00802564	0.00742603	0.00077244	0.0194886	0.0177126	0.0168113	0.0157583	0.0174427	0.00158052
PA 44:12|PA 22:6_22:6	0.000146017	0.000145073	0.000112818	0.00018647	0.000147595	3.01636e-05	0.000234478	0.000238038	0.000251884	0.00020101	0.000231353	2.15768e-05
PG 38:6|PG 16:0_22:6	0.000238562	0.000226177	0.00044483	0.000407864	0.000329358	0.000113118	0.000403634	0.000528771	0.000431351	0.000335584	0.000424835	8.01258e-05
PG 38:6|PG 18:2_20:4	9.12479e-05	8.5838e-05	5.94129e-05	5.29268e-05	7.23564e-05	1.9006e-05	7.76954e-05	8.69315e-05	7.73698e-05	9.67663e-05	8.46908e-05	9.19003e-06
SMGDG O-32:1|SMGDG O-18:1_14:0	0.000317571	0.000268096	0.0011376	0.0014819	0.000801292	0.000604047	0.00173314	0.00190255	0.00198047	0.000737215	0.00158834	0.000576736
PA 44:10|PA 22:4_22:6	0.000140968	0.000140365	0.000108558	0.000116555	0.000126612	1.65561e-05	0.000132181	0.000100672	0.000114248	0.000157802	0.000126226	2.46914e-05
PG 38:5|PG 18:1_20:4@7.13	0.000215974	0.000174755	0.000205059	0.00018767	0.000195865	1.82727e-05	0.000312095	0.000380438	0.000428379	0.000329405	0.000362579	5.25921e-05
PG 38:5|PG 18:1_20:4@7.64	0.000497613	0.000455383	0.000369434	0.000323382	0.000411453	7.93212e-05	0.000325021	0.000391647	0.00033687	0.000482165	0.000383926	7.16346e-05
SMGDG O-32:0|SMGDG O-16:0_16:0	3.40946e-05	3.92932e-05	0.000219123	0.000364598	0.000164277	0.000158855	0.00032543	0.000570579	0.000492319	0.000118411	0.000376685	0.000200249
PE 40:3|PE 18:0_22:3	0.000332794	0.000396916	0.000123217	0.000163457	0.000254096	0.000131575	0.000203135	0.000172585	0.000237177	0.000150186	0.000190771	3.779e-05
PG 38:4|PG 18:0_20:4	0.00208165	0.0019821	0.0013746	0.00125827	0.00167416	0.00041776	0.00115632	0.00134962	0.00115738	0.00174609	0.00135235	0.000277776
PE 40:2|PE 20:1_20:1	0.000361682	0.000308507	0.000858573	0.00100744	0.00063405	0.000351185	0.000762765	0.000723301	0.000769568	0.000401199	0.000664208	0.000176522
PC 34:3|PC 16:0_18:3	0.00077381	0.000767507	0.000437947	0.000406111	0.000596344	0.000201717	0.000557657	0.000504903	0.000358397	0.00118132	0.000650568	0.000363735
PE O-42:8|PE O-18:2_24:6	0.000102735	0.000113541	0.000121158	0.000155913	0.000123337	2.29951e-05	7.96667e-05	7.16733e-05	7.92226e-05	8.28633e-05	7.83565e-05	4.74144e-06
PE 40:1|PE 20:0_20:1	0.000303865	0.000289348	0.000793292	0.000830456	0.00055424	0.000297935	0.000625945	0.00069181	0.000742204	0.00031684	0.0005942	0.000190936
SM 38:1;2O	0.000100887	9.9358e-05	8.31086e-05	5.17754e-05	8.37822e-05	2.2804e-05	9.29309e-05	0.000109487	8.39721e-05	8.65785e-05	9.32421e-05	1.14647e-05
PS 38:6|PS 16:0_22:6	0.00291347	0.00334124	0.00161168	0.00120128	0.00226691	0.0010226	0.00168072	0.00166056	0.00148026	0.00246783	0.00182234	0.00043966
PS 34:1;3O|PS 18:1_16:0;3O	0.000701492	0.000557206	0.00257975	0.00276623	0.00165117	0.00118382	0.00186778	0.00173713	0.00177102	0.000686701	0.00151566	0.000555404
PS 38:5|PS 18:1_20:4	0.00146811	0.00127762	0.0019128	0.00227901	0.00173438	0.00045018	0.00225061	0.00220555	0.00274244	0.0016975	0.00222402	0.000427017
PE O-42:4|PE O-20:0_22:4	2.51247e-06	2.44499e-05	3.51782e-06	2.51643e-06	8.24915e-06	1.08108e-05	0.000365611	0.000262536	0.000245825	0.000319947	0.00029848	5.48691e-05
PS 38:4|PS 18:0_20:4	0.0061299	0.00601431	0.00692987	0.00809175	0.00679146	0.000957694	0.00567773	0.00713779	0.00859001	0.0071456	0.00713778	0.00118894
PC O-36:5|PC O-18:5_18:0	0.000424606	0.00037421	0.000309124	0.000339536	0.000361869	4.95615e-05	0.000312316	0.000333694	0.000237708	0.000556855	0.000360143	0.000137444
PC O-36:3|PC O-16:2_20:1	3.08392e-05	2.5123e-05	0.000106513	0.000137773	7.5062e-05	5.58909e-05	0.000193365	0.000310141	0.000327986	0.000125546	0.000239259	9.64944e-05
CL 85:7|CL 17:0_28:0_18:1_22:6	1.48085e-05	4.99638e-06	9.27347e-05	0.000114166	5.66763e-05	5.48603e-05	0.00012665	0.000176558	0.000183831	3.90986e-05	0.000131535	6.66591e-05
PE 42:7|PE 20:1_22:6	0.000209664	0.000269165	0.000415501	0.000487902	0.000345558	0.000128396	0.000362273	0.000399412	0.000503981	0.00021249	0.000369539	0.000120671
PG 40:8|PG 18:2_22:6	0.000410081	0.000254068	0.000257396	0.000207467	0.000282253	8.82142e-05	0.000388928	0.000442556	0.000382468	0.000518078	0.000433008	6.27837e-05
PG 40:7|PG 18:1_22:6	0.000380398	0.000357013	0.000390145	0.000345588	0.000368286	2.05489e-05	0.00059259	0.000627509	0.000578827	0.000533034	0.00058299	3.91024e-05
SMGDG O-34:2|SMGDG O-18:1_16:1	7.99889e-05	5.20683e-05	0.000351525	0.000578709	0.000265573	0.000248641	0.00106798	0.00119251	0.00127603	0.000389503	0.000981506	0.000403821
PE 42:5|PE 18:0_24:5	0.00136653	0.00158672	0.000510411	0.000608576	0.00101806	0.000538576	0.000545624	0.000308657	0.000514921	0.000697461	0.000516666	0.000159996
SMGDG O-34:1|SMGDG O-18:1_16:0	0.000284631	0.000289909	0.00165936	0.00283463	0.00126713	0.00122898	0.00453544	0.00681889	0.00770978	0.00175379	0.00520448	0.00266069
PE 42:4|PE 18:0_24:4@9.48	0.000481194	0.000354557	0.000310767	0.000366354	0.000378218	7.26966e-05	0.000415181	0.00043916	0.000390466	0.000406058	0.000412716	2.03694e-05
HexCer 42:2;3O	0.000197404	0.000226142	0.000642264	0.000473303	0.000384778	0.000211668	0.000216145	0.000360842	0.000304047	0.000140599	0.000255408	9.69619e-05
PE 42:2|PE 20:1_22:1	8.15163e-05	9.57328e-05	0.000330832	0.000394886	0.000225742	0.000160579	0.000217102	0.000239143	0.000237588	9.97991e-05	0.000198408	6.6502e-05
PE 42:1|PE 24:0_18:1	6.84493e-05	7.58936e-05	0.000176558	0.000198308	0.000129802	6.72048e-05	0.000110308	0.000120058	0.00015948	7.52414e-05	0.000116272	3.46425e-05
SM 40:2;2O|SM 25:2;2O/15:0	4.88086e-05	4.07318e-05	0.00024758	0.000183134	0.000130064	0.000101995	7.40196e-05	0.000175976	0.000107286	3.37433e-05	9.77561e-05	6.01947e-05
PS 40:6|PS 18:0_22:6	0.0822349	0.0562152	0.0499261	0.050484	0.059715	0.0152799	0.0373187	0.0448167	0.0481772	0.0668974	0.0493025	0.0125775
PS O-41:6|PS O-19:0_22:6	5.48912e-05	0.00010644	4.376e-05	0.00012147	8.16404e-05	3.80871e-05	0.000165367	0.000210374	0.000165856	0.000434378	0.000243994	0.000128665
PS 40:5|PS 18:0_22:5	0.00072417	0.00107671	0.000236452	0.000444404	0.000620435	0.000363951	0.000316365	0.000333152	0.000450927	0.000606917	0.00042684	0.000134151
PS 40:4|PS 18:0_22:4	0.00364016	0.00365345	0.00259307	0.00352008	0.00335169	0.000509292	0.00192467	0.00193406	0.00242879	0.00241578	0.00217583	0.000284665
PC O-38:5|PC O-18:1_20:4@9.3	5.13937e-05	5.6072e-05	5.77144e-05	6.73307e-05	5.81277e-05	6.69427e-06	0.000196558	0.000184154	0.00018958	0.000236431	0.000201681	2.37166e-05
PG 42:10|PG 20:4_22:6	0.000831634	0.000639387	0.000505152	0.000401695	0.000594467	0.000185656	0.000552666	0.000647908	0.000465029	0.000988951	0.000663639	0.000229374
SMGDG O-36:4|SMGDG O-14:0_22:4	7.42302e-05	4.81649e-05	0.000157785	0.000193991	0.000118543	6.86759e-05	0.00105295	0.0013293	0.00112027	0.000491488	0.000998504	0.000357904
PI O-36:4|PI O-16:0_20:4	0.000114056	0.000120844	5.50257e-06	4.11239e-06	6.11287e-05	6.50956e-05	6.43825e-05	0.000127299	9.71309e-05	0.000599111	0.000221981	0.00025273
PC O-38:2|PC O-18:1_20:1	9.35065e-05	7.9749e-05	0.000294243	0.000311592	0.000194773	0.000125202	0.00345478	0.0030091	0.00315741	0.000942291	0.0026409	0.00114747
SMGDG O-36:3|SMGDG O-16:0_20:3	9.43893e-06	1.75601e-05	0.000215155	0.000259218	0.000125343	0.000130435	0.00157725	0.00204047	0.00173107	0.000429614	0.0014446	0.000703543
PC 37:1|PC 19:0_18:1	0.000206016	0.000215585	0.000613652	0.000613733	0.000412247	0.000232643	0.000421766	0.000509273	0.000592367	0.000263398	0.000446701	0.00014066
SMGDG O-36:2|SMGDG O-18:1_18:1	5.37143e-06	5.42623e-06	4.87107e-05	0.00013595	4.88645e-05	6.15424e-05	0.000857944	0.00118378	0.0012327	0.000118909	0.000848334	0.000513944
SMGDG O-36:1|SMGDG O-18:0_18:1	6.29878e-05	4.96252e-05	0.000359503	0.000489697	0.000240453	0.000219245	0.00201385	0.00276316	0.00303139	0.000682904	0.00212282	0.0010521
PS 42:10|PS 20:4_22:6	0.0018656	0.00188948	0.00119865	0.000970249	0.00148099	0.000467387	0.00147869	0.00146434	0.0013765	0.00210707	0.00160665	0.000336658
PE 44:2|PE 20:1_24:1	2.51305e-05	2.52191e-05	9.62348e-05	9.32969e-05	5.99703e-05	4.01963e-05	6.50208e-05	7.52024e-05	9.53942e-05	3.05359e-05	6.65383e-05	2.71183e-05
PS 42:9@7.06	0.000235785	0.000300474	0.000223539	0.000217715	0.000244378	3.81478e-05	0.000298968	0.000286049	0.000289396	0.000140484	0.000253724	7.56917e-05
PI 36:4|PI 16:0_20:4	0.00965975	0.0104469	0.00762164	0.00671519	0.00861086	0.0017362	0.00604174	0.00730301	0.00847189	0.00859692	0.00760339	0.00119309
PS 42:7|PS 20:1_22:6	0.000137132	7.58569e-05	0.000337193	0.000424705	0.000243722	0.000164349	0.00029668	0.000211497	0.000535151	0.000216414	0.000314935	0.000151915
PC O-40:7|PC O-18:1_22:6@9.06	2.63055e-05	3.71587e-05	6.00093e-05	3.25022e-05	3.89939e-05	1.46987e-05	0.000370296	0.00036298	0.000385701	0.000481898	0.000400219	5.52698e-05
PG 44:12|PG 22:6_22:6	0.00256512	0.00243178	0.00298511	0.00238615	0.00259204	0.00027283	0.00369812	0.00416626	0.00318131	0.00376731	0.00370325	0.00040453
PC O-40:5|PC O-16:0_24:5	5.86267e-05	6.74313e-05	1.65581e-05	1.9493e-05	4.05273e-05	2.62576e-05	0.000278526	0.000275284	0.000187566	0.00042675	0.000292031	9.92054e-05
PG 44:11|PG 22:5_22:6	0.000339226	0.000360329	0.000190937	0.000150952	0.000260361	0.000104886	0.000204029	0.000250617	0.00019627	0.000386868	0.000259446	8.82731e-05
SMGDG O-38:6|SMGDG O-16:0_22:6	1.8046e-05	1.34922e-05	5.11461e-05	6.61616e-05	3.72115e-05	2.55748e-05	0.00368397	0.0039127	0.00316574	0.00168186	0.00311106	0.00100274
PG 44:10|PG 22:4_22:6	0.000115035	9.56955e-05	7.9433e-05	8.71431e-05	9.43266e-05	1.53202e-05	0.000114993	0.000117607	0.000103609	0.00012313	0.000114835	8.21685e-06
PI O-38:5|PI O-18:1_20:4	0.000101328	0.000100473	6.94085e-05	8.14505e-05	8.81651e-05	1.55097e-05	0.000267167	0.000256561	0.000389471	0.0005082	0.00035535	0.00011841
PI 37:4|PI 17:0_20:4	0.000204343	0.000242909	0.000214867	0.000202786	0.000216226	1.85802e-05	0.00020517	0.000268484	0.000348963	0.000233988	0.000264151	6.21837e-05
SMGDG O-38:4|SMGDG O-16:0_22:4	1.3518e-05	1.36559e-06	7.14463e-05	9.32924e-05	4.49056e-05	4.4447e-05	0.0025824	0.00291554	0.00282954	0.000836899	0.0022911	0.000979694
SMGDG O-38:2|SMGDG O-18:1_20:1	5.0203e-06	6.03443e-06	7.1762e-05	0.000103813	4.66575e-05	4.92642e-05	0.000489305	0.000679916	0.000853925	0.000156948	0.000545023	0.000298509
SMGDG O-38:1|SMGDG O-16:0_22:1	3.64751e-05	3.27058e-05	0.000168684	0.000223651	0.000115379	9.596e-05	0.00067632	0.000898965	0.0010371	0.000287017	0.00072485	0.00032755
PI 38:6|PI 18:2_20:4	0.000477986	0.00051212	0.000517012	0.000780336	0.000571863	0.000140061	0.000751223	0.000528361	0.000719381	0.00071261	0.000677894	0.0001011
PI 38:6|PI 16:0_22:6	0.0015913	0.00164984	0.00356056	0.00348512	0.0025717	0.00109897	0.00262527	0.00269711	0.00409929	0.00209553	0.0028793	0.000856425
PS 44:10|PS 22:4_22:6	0.00760007	0.00680059	0.00286264	0.00593389	0.0057993	0.00207263	0.00677946	0.00773761	0.00850914	0.00882343	0.00796241	0.000911075
PI 38:5|PI 18:1_20:4	0.0108666	0.0110716	0.00887249	0.0095727	0.0100959	0.00105142	0.00875856	0.00803738	0.0105311	0.0108063	0.00953331	0.00134832
PS 44:9	0.000475399	0.000417133	0.000253317	0.000367998	0.000378462	9.42743e-05	0.000420991	0.000293751	0.000346712	0.00043558	0.000374259	6.62936e-05
PC 40:3|PC 18:0_22:3@9.82	0.000345462	0.000334562	0.00103097	0.00101305	0.000681011	0.000393845	0.000954282	0.000781183	0.000884825	0.000500313	0.000780151	0.000199657
PI 38:4|PI 18:0_20:4	0.0150112	0.0163395	0.0111457	0.0141271	0.0141559	0.00220316	0.0103001	0.0112103	0.0161636	0.0136972	0.0128428	0.00263871
SMGDG O-40:7|SMGDG O-18:1_22:6	1.47243e-05	1.48745e-05	1.33527e-05	1.35337e-05	1.41213e-05	7.88883e-07	0.00031831	0.000318272	0.000280595	0.000133407	0.000262646	8.7973e-05
SMGDG O-40:6|SMGDG O-18:0_22:6	2.8166e-07	2.84536e-06	2.55423e-07	2.58883e-07	9.10332e-07	1.29007e-06	0.0004316	0.000530412	0.000450898	0.000148792	0.000390426	0.000166669
PC O-42:4|PC O-18:0_24:4	1.70056e-05	2.58562e-05	1.26388e-06	4.45217e-06	1.21445e-05	1.13901e-05	0.000272199	0.000185064	0.000183771	0.000285998	0.000231758	5.49563e-05
SMGDG O-40:5|SMGDG O-18:1_22:4	2.09325e-08	2.1146e-08	1.89826e-08	1.92398e-08	2.00752e-08	1.1215e-09	0.000240382	0.000344539	0.000335626	0.000103335	0.00025597	0.000112145
SMGDG O-40:4|SMGDG O-18:0_22:4	1.73313e-05	1.75081e-05	1.57169e-05	1.59298e-05	1.66216e-05	9.28559e-07	0.000354262	0.000291514	0.00035819	0.000157027	0.000290248	9.3921e-05
PI 40:8|PI 20:4_20:4	0.000234942	0.000269014	0.0001549	0.000156941	0.000203949	5.71824e-05	0.000186082	0.000190772	0.0001582	0.000268036	0.000200773	4.7091e-05
PS 46:12|PS 22:6_24:6	0.000251953	0.000250696	0.000474547	0.000318407	0.000323901	0.000105293	0.000572221	0.000610773	0.000626201	0.000438421	0.000561904	8.5395e-05
PI 40:7|PI 18:1_22:6	0.000216007	0.000176336	0.000478467	0.000449659	0.000330117	0.000155957	0.000494121	0.000494989	0.000675613	0.000381722	0.000511611	0.000121587
PS 46:11@7.49	0.000282552	0.000283071	0.000161966	0.000163487	0.000222769	6.93345e-05	0.000199696	0.00019585	0.000148973	0.00027717	0.000205422	5.30996e-05
PC 42:5|PC 22:1_20:4	0.000369158	0.000337144	0.000272884	0.000357083	0.000334067	4.28717e-05	0.000338436	0.000293273	0.000290255	0.000265323	0.000296822	3.0439e-05
PI 40:6|PI 20:2_20:4	0.000279065	0.000326324	0.000178693	0.000191373	0.000243864	7.08082e-05	0.000186932	0.000148826	0.000175088	0.000191762	0.000175652	1.92071e-05
PI 40:6|PI 18:0_22:6	0.000346599	0.000368944	0.00107247	0.0015186	0.000826654	0.000571305	0.000894544	0.00119956	0.00172959	0.000617917	0.0011104	0.000476262
PC 42:3|PC 24:1_18:2	0.00011678	0.000113631	0.000243375	0.000345075	0.000204715	0.000111392	0.000225302	0.000214006	0.000218219	0.000126655	0.000196045	4.64947e-05
Cer 28:1;2O|Cer 18:1;2O/10:0	0.00114672	0.00102187	0.00106233	0.000839975	0.00101772	0.00012941	0.00169605	0.000950036	0.000682002	0.000663766	0.000997963	0.00048344
PE 19:1	0.000957734	0.000940557	0.00286031	0.0033933	0.00203798	0.00127598	0.00164912	0.00208527	0.00196896	0.00117326	0.00171915	0.000407985
Cer 34:1;2O|Cer 18:1;2O/16:0@9.04	0.00320049	0.00354204	0.00243357	0.00215082	0.00283173	0.000648768	0.00271473	0.00333432	0.00212566	0.00325731	0.002858	0.000560706
Cer 34:1;2O|Cer 18:1;2O/16:0@7.14	0.000518027	0.000488772	0.00142829	0.00125395	0.000922261	0.000489014	0.000949993	0.00144222	0.00116326	0.000473653	0.00100728	0.000408879
PE 21:4	0.00234553	0.00256989	0.00211185	0.0022116	0.00230971	0.000198116	0.00181791	0.00195607	0.00149647	0.00272643	0.00199922	0.000521641
PE 21:1	0.000262334	0.00024947	0.00139111	0.00170684	0.00090244	0.000757621	0.000414291	0.000626386	0.000578415	0.00022431	0.000460851	0.000181973
NAGly 11:0	0.00109731	0.000867822	0.00236372	0.000430902	0.00118994	0.000829907	0.000397243	5.24263e-05	0.000299879	0.000777245	0.000381698	0.000301006
PC 18:0	0.00105232	0.00128167	0.00169071	0.00160299	0.00140693	0.000294623	0.00162119	0.00202044	0.00168911	0.00107487	0.0016014	0.000391969
Cer 36:2;2O|Cer 18:2;2O/18:0@9.14	0.195063	0.26015	0.089579	0.0740341	0.154707	0.0884998	0.0553003	0.0692274	0.0255146	0.153317	0.0758398	0.0547751
Cer 36:2;2O|Cer 18:2;2O/18:0@7.25	0.00189847	0.00153397	0.00353906	0.00346364	0.00260879	0.00104179	0.00219212	0.00256739	0.00250321	0.00159775	0.00221512	0.000443007
Cer 36:1;2O|Cer 18:1;2O/18:0@9.85	0.277307	0.294056	0.204424	0.185478	0.240316	0.0533908	0.202043	0.245706	0.143066	0.283755	0.218643	0.0604412
Cer 36:1;2O|Cer 18:1;2O/18:0@7.88	0.000515583	0.000364228	0.0018633	0.00294226	0.00142134	0.00121743	0.00083275	0.0017697	0.00132301	0.00012326	0.00101218	0.000705413
PC 19:1	0.00107452	0.000951133	0.00066585	0.000595969	0.000821868	0.000227972	0.000881177	0.00072934	0.000681388	0.00117329	0.000866298	0.00022167
PE 23:4	0.00153584	0.0015935	0.00172299	0.00209843	0.00173769	0.000252906	0.000928437	0.00111522	0.000797997	0.00124177	0.00102086	0.000196565
PC 20:1	0.000802894	0.000924853	0.00177356	0.00193723	0.00135963	0.000578488	0.00166867	0.00220315	0.00188451	0.000884216	0.00166014	0.000561941
PE 23:1	0.000111197	9.21544e-05	0.00048717	0.000515154	0.000301419	0.000231057	0.000133946	0.000194614	0.00017654	8.08036e-05	0.000146476	5.06327e-05
PE 23:0	0.000102868	0.00015218	0.00038908	0.000422877	0.000266751	0.000162608	0.000487767	0.000631128	0.000552794	0.000187318	0.000464751	0.00019402
Cer 36:0;2O|Cer 18:0;2O/18:0	0.00228422	0.00196264	0.00521574	0.0046329	0.00352388	0.00163977	0.00199627	0.00297149	0.00157615	0.00211631	0.00216505	0.000585381
Cer 38:2;2O|Cer 18:2;2O/20:0	0.0207697	0.0220902	0.0140626	0.013397	0.0175799	0.00448648	0.0111066	0.0113811	0.00927753	0.0148223	0.0116469	0.0023137
Cer 38:1;2O|Cer 20:1;2O/18:0	0.0091045	0.00806131	0.0177443	0.0183078	0.0133045	0.00547346	0.0210567	0.0224732	0.014797	0.0108699	0.0172992	0.00543094
PC 22:4	0.000820597	0.000920817	0.000645301	0.000381938	0.000692163	0.000236089	0.000409397	0.000519071	0.00048691	0.000604347	0.000504931	8.06951e-05
PC 22:0	0.000105861	9.97987e-05	0.000103469	0.000101796	0.000102731	2.5698e-06	0.000861396	0.000498866	0.000461421	0.00108224	0.000725982	0.000298236
Cer 40:2;2O|Cer 18:1;2O/22:1@9.86	0.00150031	0.00152007	0.00603946	0.0062401	0.00382498	0.00267417	0.00231305	0.00316616	0.00271462	0.00119625	0.00234752	0.00084292
Cer 40:2;2O|Cer 18:1;2O/22:1@10.64	0.00497548	0.00531737	0.0160724	0.0176388	0.011001	0.0067919	0.00795413	0.00883006	0.00719336	0.00394223	0.00697994	0.0021327
Cer 40:1;2O|Cer 18:1;2O/22:0	0.000980818	0.00101485	0.00626057	0.0071245	0.00384518	0.00330673	0.00468609	0.00498915	0.00235265	0.000890799	0.00322967	0.00195418
Cer 41:2;2O|Cer 18:1;2O/23:1	0.000912461	0.00107612	0.00288599	0.00286978	0.00193609	0.00108956	0.00125343	0.00172907	0.00144515	0.000812626	0.00131007	0.000384909
Cer 41:1;2O|Cer 18:1;2O/23:0	0.000148888	0.000164938	0.000899074	0.00105323	0.000566533	0.000477201	0.000768963	0.000946961	0.000599628	0.000215868	0.000632855	0.000312074
SM 28:1;2O|SM 18:1;2O/10:0	0.0144113	0.0102471	0.0190662	0.0162527	0.0149943	0.00369867	0.0190033	0.0121278	0.0100003	0.00698359	0.0120287	0.0051063
SM 28:0;2O	0.00039963	0.000328154	0.00036781	0.000284256	0.000344962	4.99278e-05	0.000573858	0.000203709	0.000169546	0.000111509	0.000264656	0.000209619
PC 24:0	0.000778349	0.000816984	0.000424328	0.000419507	0.000609792	0.00021752	0.00145606	0.000225806	0.000228477	0.000310271	0.000555154	0.000601884
Cer 40:1;2O|Cer 18:0;2O/22:1	0.000538268	0.000476159	0.00500157	0.00492854	0.00273613	0.00257403	0.00111591	0.00155194	0.00113477	0.000264496	0.00101678	0.000540393
Cer 40:0;2O|Cer 18:0;2O/22:0	8.37935e-05	8.15579e-05	0.00119199	0.0011534	0.000627686	0.000629522	0.000554852	0.000719675	0.00031698	8.99335e-05	0.00042036	0.000275407
Cer 42:4;2O|Cer 18:2;2O/24:2	0.00231162	0.0031405	0.00148042	0.00161884	0.00213785	0.00076094	0.00111558	0.00109763	0.000730584	0.0011086	0.0010131	0.000188487
Cer 42:3;2O|Cer 18:2;2O/24:1@9.94	0.00306667	0.00278294	0.010238	0.0108285	0.00672901	0.00440085	0.00441908	0.0061559	0.00638578	0.00245113	0.00485297	0.00182613
Cer 42:3;2O|Cer 18:2;2O/24:1@10.68	0.00985962	0.0122811	0.014699	0.0172024	0.0135105	0.00315609	0.0136398	0.0111922	0.010462	0.00858128	0.0109688	0.00209296
Cer 42:2;2O|Cer 18:1;2O/24:1@11.27	0.0128798	0.0156534	0.0739501	0.084998	0.0468703	0.0379337	0.0458894	0.0496971	0.0361228	0.0118219	0.0358828	0.0170289
Cer 42:2;2O|Cer 18:1;2O/24:1@10.54	0.013082	0.0135973	0.0529354	0.0488651	0.0321199	0.0217502	0.0221815	0.0311023	0.0275944	0.0119225	0.0232002	0.00836612
Cer 42:1;2O|Cer 18:1;2O/24:0	0.000429635	0.000482305	0.00203188	0.00241149	0.00133883	0.00103137	0.00206635	0.00201457	0.00109051	0.000483413	0.00141371	0.000765265
SM 28:0;3O	0.000256228	0.00022764	0.000318302	0.000315342	0.000279378	4.48001e-05	0.000394733	0.000270796	0.000248891	0.000197842	0.000278066	8.35687e-05
SM 28:1;2O	0.00302643	0.00162671	0.00311319	0.00287626	0.00266064	0.000696206	0.00234365	0.00149617	0.00132438	0.000918937	0.00152078	0.000599583
MG 38:6	0.00445255	0.004004	0.00407618	0.00276865	0.00382535	0.000731398	0.0386384	0.0428211	0.0291855	0.076687	0.046833	0.0207038
SM 30:2;2O	0.000838202	0.000630182	0.000700322	0.000514099	0.000670701	0.000135523	0.000950305	0.000562593	0.000397642	0.000376519	0.000571764	0.000265717
Cer 42:3;2O|Cer 18:1;2O/24:2	0.00179096	0.00182004	0.00629596	0.00513694	0.00376097	0.00230706	0.00201032	0.00230508	0.00307069	0.00137694	0.00219076	0.000702899
SM 30:1;2O|SM 18:1;2O/12:0	0.00661762	0.00584893	0.00968917	0.00611873	0.00706861	0.00177582	0.0104655	0.0079422	0.00577696	0.00439307	0.00714444	0.00265242
Cer 41:2;4O|Cer 17:2;3O/24:0;(2OH)	0.000673743	0.000617008	0.00101714	0.00116955	0.000869359	0.00026702	0.0096122	0.0103513	0.00813115	0.00854458	0.00915982	0.00101012
Cer 42:2;2O|Cer 18:1;2O/24:1@10.98	0.00109742	0.00129192	0.00390065	0.00364337	0.00248334	0.00149384	0.00175586	0.00185208	0.0017715	0.000787354	0.0015417	0.000504661
PC 26:0|PC 12:0_14:0	0.0190341	0.019071	0.0279507	0.0216274	0.0219208	0.00419921	0.0505298	0.0164418	0.0146094	0.00689895	0.02212	0.019386
Cer 41:1;4O|Cer 17:1;3O/24:0;(2OH)	5.98991e-05	8.39176e-05	0.000383781	0.000363191	0.000222697	0.000174594	0.00315919	0.00240088	0.00202365	0.000858046	0.00211044	0.000959211
Cer 42:1;2O|Cer 18:0;2O/24:1@11.51	0.000747046	0.000779314	0.00864554	0.0089748	0.00478668	0.00464789	0.00296637	0.00349012	0.00267657	0.000590779	0.00243096	0.00127215
Cer 42:1;2O|Cer 18:0;2O/24:1@10.79	0.000955656	0.000983026	0.00685625	0.00540579	0.00355018	0.00303838	0.00189292	0.0029565	0.00254237	0.000686255	0.00201951	0.00099078
HexCer 32:1;2O|HexCer 18:1;2O/14:0	0.000441869	0.000411581	0.0013853	0.00134223	0.000895246	0.000541428	0.000606384	0.000861943	0.000665312	0.000299187	0.000608206	0.000233195
PC 27:0	0.000638571	0.00059303	0.00125088	0.000911387	0.000848467	0.000302875	0.00213865	0.00107235	0.00113871	0.00048642	0.00120903	0.000685562
PC O-28:0|PC O-14:0_14:0	0.0146125	0.0144689	0.0149479	0.0104833	0.0136281	0.00210614	0.0232469	0.0133852	0.0117375	0.0121681	0.0151344	0.00545314
NAGly 38:3;2O|NAGly 20:2;O(FA 18:0)	0.00749999	0.00806159	0.0182413	0.0184353	0.0130595	0.0061002	0.0174397	0.0210319	0.0131773	0.0116623	0.0158278	0.00424491
SM 30:1;2O	0.00070514	0.000634472	0.0010148	0.00059442	0.000737209	0.000190641	0.000611367	0.000480974	0.000417126	0.000284834	0.000448575	0.000135832
PC 26:0	0.00188492	0.00185356	0.00256489	0.00191225	0.00205391	0.000341499	0.00406366	0.0013037	0.00124651	0.000670853	0.00182118	0.00152206
SM 32:2;2O|SM 18:1;2O/14:1	0.0045769	0.00401978	0.00338365	0.00254794	0.00363206	0.000871792	0.00433219	0.00294476	0.00221627	0.00294288	0.00310902	0.000884634
PE P-32:1|PE P-18:1_14:0@8.89	0.00168308	0.00185115	0.00429343	0.00431613	0.00303595	0.00146675	0.00100275	0.00138993	0.00209883	0.000573119	0.00126616	0.000647651
SM 32:1;2O|SM 18:1;2O/14:0	0.0271086	0.0296095	0.0295782	0.0180826	0.0260947	0.00546843	0.0255888	0.0257054	0.019542	0.0182977	0.0222835	0.00391733
PC 28:1	0.00458192	0.00459084	0.00354506	0.0033762	0.0040235	0.000653608	0.00900512	0.00279964	0.00343228	0.00282857	0.0045164	0.00300665
PC 28:0|PC 14:0_14:0	0.444884	0.506696	0.493926	0.380886	0.456598	0.0570749	0.588774	0.347318	0.323575	0.230033	0.372425	0.152861
PC O-29:0|PC O-13:0_16:0	0.000589147	0.00118613	0.000876459	0.000962914	0.000903663	0.000246954	0.000975224	0.000494906	0.000764429	0.000406825	0.000660346	0.000259245
HexCer 34:2;2O|HexCer 18:2;2O/16:0	0.000403169	0.000299994	0.000505952	0.000477135	0.000421563	9.18824e-05	0.000445463	0.000415223	0.0003411	0.000314206	0.000378998	6.15471e-05
HexCer 34:1;2O|HexCer 18:1;2O/16:0	0.00200593	0.0019793	0.00589985	0.00494419	0.00370732	0.00201807	0.00360969	0.00557993	0.0043781	0.00214013	0.00392696	0.00144098
SM 33:1;2O|SM 17:1;2O/16:0	0.00289109	0.00292112	0.00370927	0.00228929	0.00295269	0.000582324	0.00324606	0.00423073	0.00335793	0.00230241	0.00328428	0.000788823
PE 32:1|PE 16:0_16:1	0.00984032	0.00990915	0.0103295	0.0104666	0.0101364	0.000308568	0.0108562	0.010956	0.0111737	0.0106403	0.0109066	0.000221532
PC O-30:1|PC O-16:0_14:1	0.0128102	0.0125803	0.0144123	0.0128407	0.0131609	0.00084235	0.0052921	0.00475968	0.00450605	0.00428828	0.00471153	0.000432336
PC O-30:1|PC O-16:1_14:0	0.009337	0.00903639	0.0106655	0.00907987	0.0095297	0.000768754	0.0187179	0.0102878	0.0104087	0.0101316	0.0123865	0.00422245
PC 29:0|PC 14:0_15:0	0.0575209	0.0606168	0.0613816	0.0427802	0.0555748	0.00869155	0.0573113	0.0428694	0.0411035	0.0322889	0.0433933	0.0103688
PC O-30:0|PC O-16:0_14:0	0.0760393	0.0787455	0.0619567	0.0473085	0.0660125	0.0144793	0.0957228	0.087685	0.0702276	0.0902353	0.0859677	0.0110163
PC 28:0	0.0140231	0.0185204	0.00956241	0.00670039	0.0122016	0.00517926	0.0104699	0.0057471	0.00529181	0.00573556	0.00681109	0.0024484
PC 30:3	0.000950537	0.000905307	0.000495361	0.000568122	0.000729832	0.000231394	0.00133863	0.000554282	0.000700233	0.000713358	0.000826625	0.000348865
PE P-34:2|PE P-18:1_16:1	0.00697267	0.00635707	0.0122541	0.0146302	0.0100535	0.00403914	0.0051046	0.00586039	0.0071136	0.00438679	0.00561634	0.00116548
SM 34:2;2O|SM 18:1;2O/16:1	0.0519659	0.0539911	0.0412302	0.0354337	0.0456552	0.00881993	0.0440929	0.0459604	0.0394013	0.0495353	0.0447475	0.00421916
PC 30:2@7.04	0.00282926	0.0031851	0.00230071	0.0020987	0.00260344	0.00049522	0.00324153	0.00195284	0.00206256	0.00188334	0.00228507	0.000641898
PC 30:2@6.71	0.00380899	0.00424041	0.00104477	0.00116019	0.00256359	0.00169697	0.00729675	0.00105706	0.00192961	0.00258652	0.00321748	0.00279073
PE P-34:1|PE P-16:0_18:1	0.136295	0.132479	0.25036	0.270675	0.197452	0.0733087	0.0961096	0.104389	0.133765	0.0870263	0.105323	0.020244
SM 34:1;2O|SM 18:1;2O/16:0	0.0826052	0.0997619	0.0598428	0.0455209	0.0719327	0.0240286	0.0541083	0.068449	0.0529989	0.0556753	0.0578079	0.00717853
PC 30:1|PC 14:0_16:1	0.33258	0.354529	0.262087	0.241627	0.297706	0.0543403	0.306433	0.178768	0.172761	0.184269	0.210558	0.0640896
PC 30:0|PC 14:0_16:0	2.77809	3.05385	1.83154	1.57045	2.30848	0.718396	1.57331	1.26476	1.08599	1.43205	1.33903	0.210622
PC O-31:0|PC O-15:0_16:0	0.0173365	0.0188152	0.0122172	0.00961285	0.0144954	0.00431128	0.011214	0.00733183	0.00613075	0.00980969	0.00862157	0.00230939
HexCer 36:2;2O|HexCer 18:2;2O/18:0	0.00750029	0.00672885	0.0139989	0.0139423	0.0105426	0.0039709	0.00896543	0.0106435	0.0102106	0.00618105	0.00900015	0.00200951
HexCer 36:1;2O|HexCer 18:1;2O/18:0@7.88	0.00305231	0.00225727	0.00900579	0.0124477	0.00669076	0.00487837	0.00389083	0.00729296	0.00727188	0.00253176	0.00524686	0.00241508
HexCer 36:1;2O|HexCer 18:1;2O/18:0@9.1	0.00709678	0.00789197	0.0155415	0.0129469	0.0108693	0.00405144	0.00984602	0.0134061	0.0110105	0.0063465	0.0101523	0.00293834
PE 34:4|PE 14:0_20:4	0.00315761	0.00330052	0.00230475	0.00208784	0.00271268	0.000605626	0.00667908	0.00409463	0.00393493	0.00466391	0.00484314	0.00126331
PC O-32:3|PC O-16:0_16:3	0.000742101	0.000728045	0.000713975	0.000737434	0.000730389	1.24055e-05	0.00302438	0.00245349	0.00223771	0.00391079	0.00290659	0.000747215
PE 34:2|PE 16:1_18:1	0.0244785	0.0287006	0.0394607	0.0452511	0.0344727	0.00956131	0.0413885	0.0458316	0.0512038	0.0233023	0.0404315	0.0121041
PE P-35:1|PE P-17:0_18:1	0.00256065	0.00264314	0.00814485	0.00887756	0.00555655	0.003425	0.00303465	0.00364663	0.00594177	0.00245469	0.00376943	0.00152781
PC O-32:2	0.00255021	0.00245259	0.0017991	0.00187554	0.00216936	0.000386737	0.00461497	0.0031517	0.00229922	0.00428688	0.00358819	0.00106371
SM 34:2;3O	0.00325428	0.00356104	0.00276909	0.00165912	0.00281088	0.000834195	0.00379255	0.0029582	0.00249171	0.00228377	0.00288156	0.000669605
PC 31:1|PC 15:0_16:1	0.0632565	0.0600424	0.0657636	0.0559732	0.0612589	0.00423089	0.0595968	0.0483051	0.0520368	0.0479726	0.0519778	0.00540318
PE 34:1|PE 16:0_18:1@9.14	0.158603	0.180811	0.168781	0.178802	0.171749	0.0102224	0.124735	0.151451	0.167122	0.140825	0.146033	0.0178403
PC O-32:1|PC O-16:0_16:1	0.230407	0.215761	0.301033	0.296585	0.260946	0.0441642	0.528181	0.431215	0.439834	0.41547	0.453675	0.0506846
PC O-32:1|PC O-16:1_16:0	0.100056	0.113775	0.0701217	0.0601441	0.0860243	0.0250976	0.0263013	0.0373723	0.0258004	0.0575697	0.0367609	0.0148651
SM 34:1;3O	0.00401324	0.00526463	0.00365299	0.0021487	0.00376989	0.00128263	0.00354549	0.0038067	0.00303221	0.0028389	0.00330583	0.00044766
PC 31:0|PC 15:0_16:0	0.369378	0.387002	0.331503	0.236133	0.331004	0.0673525	0.175037	0.215821	0.206344	0.178638	0.19396	0.0202001
PC O-32:0|PC O-16:0_16:0	0.207298	0.235131	0.11698	0.0894802	0.162222	0.0699664	0.204498	0.264799	0.163905	0.413898	0.261775	0.109559
PE P-36:4|PE P-16:0_20:4	0.114196	0.11616	0.0760798	0.0886139	0.0987624	0.0196499	0.0485291	0.047863	0.0496291	0.0881383	0.0585399	0.0197457
HexCer 36:2;3O|HexCer 18:1;2O/18:1;O	0.00239463	0.00222085	0.00384163	0.0038398	0.00307423	0.0008879	0.00160537	0.00212189	0.0018963	0.00143943	0.00176575	0.000303362
PC 30:1	0.0033627	0.00367344	0.00259967	0.00211522	0.00293776	0.000710091	0.00276625	0.00142583	0.0013743	0.000566076	0.00153311	0.000911504
PC 32:4	0.00402704	0.0042834	0.00127972	0.00146121	0.00276284	0.00161288	0.00560904	0.00153582	0.00200495	0.00326186	0.00310292	0.00182275
PE P-36:3|PE P-16:0_20:3@9.4	0.00721022	0.00848579	0.0070056	0.00959258	0.00807354	0.00120599	0.00329622	0.00266823	0.00364545	0.00384193	0.00336296	0.000515209
PE P-36:3|PE P-16:0_20:3@9.12	0.044691	0.0419505	0.0869275	0.113822	0.0718478	0.03474	0.0267825	0.0389421	0.0444053	0.0276374	0.0344418	0.00865044
HexCer 36:2;2O|HexCer 18:1;2O/18:1	0.0017458	0.00162048	0.00383346	0.00401811	0.00280446	0.00129799	0.00143736	0.00289987	0.00245779	0.000942449	0.00193437	0.000901312
SM 36:3;2O|SM 18:2;2O/18:1	0.0102012	0.00989314	0.00684235	0.00553159	0.00811706	0.00229546	0.00485268	0.00539762	0.00353316	0.00922593	0.00575235	0.00244443
PC 30:0	0.00936476	0.00966236	0.00551188	0.0049105	0.00736238	0.00249903	0.00382079	0.00279728	0.00281554	0.00375206	0.00329642	0.00056656
PC 32:3|PC 16:0_16:3	0.0248509	0.0285679	0.0162005	0.014408	0.0210068	0.0067969	0.0205758	0.018622	0.0169202	0.0211182	0.019309	0.00191976
PC 32:3	0.00406304	0.0015597	0.00199344	0.00193984	0.00238901	0.0011326	0.00577752	0.00213119	0.00245079	0.00406638	0.00360647	0.001677
PE P-36:2|PE P-18:1_18:1	0.0993302	0.0911382	0.238952	0.297606	0.181757	0.102791	0.128297	0.104398	0.189635	0.0883765	0.127676	0.0444435
SM 36:2;2O|SM 18:2;2O/18:0	0.463005	0.489562	0.23813	0.216012	0.351677	0.144573	0.169156	0.201281	0.136387	0.387955	0.223695	0.112666
PC 32:2|PC 16:1_16:1	0.390694	0.389202	0.253035	0.240593	0.318381	0.0827967	0.332574	0.218356	0.188801	0.263934	0.250916	0.0625991
PC 32:2|PC 16:0_16:2	0.106755	0.119249	0.0499915	0.0551449	0.0827851	0.0353251	0.0558194	0.0368272	0.0415006	0.0581549	0.0480755	0.010509
PE P-36:1|PE P-18:0_18:1	0.0932443	0.0891269	0.244966	0.245401	0.168184	0.0889266	0.0941043	0.103469	0.136846	0.0673994	0.100455	0.028673
SM 36:1;2O|SM 18:1;2O/18:0	0.166995	0.202861	0.131016	0.09549	0.14909	0.0462294	0.100253	0.146978	0.110641	0.152975	0.127712	0.0261714
Unsettled: SM 12:1;2O/24:0	0.011368	0.0111809	0.0142329	0.0125613	0.0123358	0.0014048	0.00553007	0.00683407	0.00627436	0.00572087	0.00608984	0.00058805
PC 32:1|PC 16:0_16:1	4.50634	4.46368	3.54472	3.67177	4.04663	0.509149	3.0486	2.57952	2.57124	3.09059	2.82249	0.285869
PE 35:1|PE 17:0_18:1	0.00450433	0.00566739	0.00438601	0.00362486	0.00454565	0.000843278	0.00241046	0.00229357	0.00305646	0.0029847	0.0026863	0.000390038
SM 36:0;2O|SM 18:0;2O/18:0	0.0074764	0.00860166	0.00632623	0.003348	0.00643807	0.00225981	0.00280758	0.00564154	0.00400138	0.00544726	0.00447444	0.0013305
PC 32:0|PC 16:0_16:0@7.58	0.00782087	0.00713537	0.00888864	0.00724818	0.00777326	0.000801866	0.00659155	0.00495939	0.00447635	0.00595289	0.00549504	0.000955095
PC 32:0|PC 16:0_16:0@8.78	4.29038	5.3192	3.77928	3.11536	4.12606	0.929576	2.891	3.31589	2.63532	3.84356	3.17144	0.528736
PE 36:6|PE 14:0_22:6	0.00926245	0.0101603	0.00532056	0.00430656	0.00726246	0.0028813	0.00699691	0.00372555	0.00383922	0.00400102	0.00464067	0.00157488
PE O-37:6	0.00200904	0.00211645	0.000741196	0.000811503	0.00141955	0.000744548	0.00101307	0.000879698	0.000489373	0.00156259	0.000986183	0.000443895
PE 36:5|PE 16:1_20:4	0.0476269	0.0467503	0.0481837	0.0507922	0.0483383	0.00173908	0.0709086	0.0687346	0.0705039	0.0715489	0.070424	0.00120567
PE P-37:4|PE P-17:0_20:4	0.00638347	0.00633506	0.00757635	0.00817982	0.00711867	0.000911057	0.00365712	0.00397509	0.00588691	0.00458391	0.00452576	0.000985543
PE O-37:5	0.00747006	0.00733198	0.00375009	0.00393294	0.00562127	0.00205721	0.0043063	0.00349463	0.00240796	0.00430065	0.00362738	0.000897927
PE 36:4|PE 16:0_20:4	0.445248	0.45528	0.352098	0.345892	0.399629	0.0586657	0.359718	0.413766	0.407595	0.487861	0.417235	0.0529189
PC 33:4	0.000562802	0.000610639	0.00096271	0.00189402	0.00100754	0.0006173	0.00142195	0.00151836	0.00101318	0.000735999	0.00117237	0.000364125
PC O-34:4|PC O-14:0_20:4	0.0141624	0.0129786	0.00684875	0.00595387	0.0099859	0.00418323	0.0177217	0.0111845	0.0083912	0.0162975	0.0133987	0.00436156
PE 36:3|PE 18:1_18:2	0.0118146	0.0136655	0.0249824	0.0398038	0.0225666	0.0128814	0.0222871	0.025576	0.0303575	0.0157379	0.0234896	0.00613885
PC O-34:3|PC O-16:1_18:2	0.00624653	0.00641244	0.0101834	0.0106177	0.00836502	0.00235808	0.00694872	0.00720172	0.00696644	0.00615308	0.00681749	0.000457707
PC O-34:3|PC O-16:0_18:3	0.000930602	0.00102913	0.000946221	0.000910265	0.000954054	5.21702e-05	0.00536271	0.0038323	0.00335417	0.00556753	0.00452918	0.0011014
PC 33:2	0.160594	0.160111	0.2938	0.372821	0.246831	0.104939	0.19425	0.221643	0.258703	0.137572	0.203042	0.0510154
PC 33:2|PC 15:0_18:2	0.020172	0.0186313	0.0176081	0.0150785	0.0178725	0.00214009	0.0168634	0.0155026	0.0159248	0.013648	0.0154847	0.00135008
PC O-34:2|PC O-18:1_16:1@8.68__PC(P-16:0/18:1)@8.68	0.0312792	0.0342325	0.0431684	0.0531575	0.0404594	0.00985953	0.111291	0.0916023	0.0849936	0.0952463	0.0957834	0.0111756
PC O-34:2|PC O-18:1_16:1@9.25__PC(P-16:0/18:1)@9.25	0.0747308	0.0689862	0.175798	0.177638	0.124288	0.0605906	0.0983239	0.121358	0.1273	0.0942545	0.110309	0.0164535
SM 36:2;3O	0.000767591	0.000633003	0.000861829	0.000714503	0.000744231	9.59692e-05	0.000747958	0.000817443	0.000466007	0.000844599	0.000719002	0.000173503
SM 37:1;2O	0.000271305	0.000924842	0.000721644	0.000563374	0.000620291	0.000275714	0.000328658	0.00089776	0.000480503	0.000501498	0.000552105	0.000242964
PC O-35:8|PC O-19:4_16:4	0.00708403	0.00722139	0.00350442	0.00426247	0.00551808	0.00191354	0.00279227	0.00277205	0.00221742	0.00622165	0.00350085	0.00183332
PE P-38:7|PE P-16:1_22:6	0.00327823	0.00291088	0.0026314	0.00285273	0.00291831	0.000268462	0.0018746	0.00167315	0.00102265	0.00177295	0.00158584	0.000384361
PC 33:1@9.88	0.158835	0.166939	0.192809	0.214782	0.183341	0.0254802	0.097593	0.105893	0.126849	0.127906	0.11456	0.0151891
PC 33:1@8.48	0.460657	0.500641	0.65595	0.604354	0.5554	0.0903356	0.389861	0.444128	0.471036	0.339038	0.411016	0.0586716
PC O-34:1|PC O-18:1_16:0	1.68596	1.58528	1.77036	1.84292	1.72113	0.110976	2.73841	2.69055	2.61655	2.75216	2.69942	0.0612338
SM 36:1;3O	0.00073163	0.000617157	0.000682727	0.000605958	0.000659368	5.88837e-05	0.00051824	0.000596204	0.000314339	0.000842033	0.000567704	0.000218105
PE P-38:6|PE P-16:0_22:6	1.36579	1.43383	0.953072	0.996206	1.18722	0.247666	0.649354	0.653006	0.658618	0.943889	0.726217	0.145165
PC 33:0|PC 16:0_17:0	0.156409	0.174735	0.149482	0.106155	0.146695	0.0290507	0.0835015	0.117417	0.104651	0.0983032	0.100968	0.0140987
PC O-34:0|PC O-18:0_16:0	0.117116	0.136218	0.0652285	0.0527032	0.0928165	0.0401844	0.0886518	0.0957948	0.0675442	0.16841	0.1051	0.0438778
SM 36:0;3O	0.0353354	0.031044	0.036662	0.0376326	0.0351685	0.0029064	0.0567542	0.0569147	0.0551053	0.0564675	0.0563104	0.000824449
PE 37:6|PE 15:0_22:6	0.00369439	0.00384705	0.00363298	0.00264456	0.00345475	0.000547573	0.00301639	0.00262831	0.00318067	0.00243678	0.00281554	0.000342625
PC 34:6	0.00197562	0.00264125	0.000585019	0.000662915	0.0014662	0.00101028	0.00387528	0.00050135	0.00104472	0.0017189	0.00178506	0.0014798
PE P-38:5|PE P-18:1_20:4	0.0395417	0.0369385	0.0557574	0.0764084	0.0521615	0.0181828	0.0291681	0.0323726	0.0389917	0.0343825	0.0337287	0.0041136
PE P-38:5|PE P-16:0_22:5	0.0566735	0.061934	0.0265627	0.0327794	0.0444874	0.0174285	0.016973	0.0171969	0.0193993	0.0393318	0.0232253	0.0107934
SM 36:2;2O	0.00160733	0.00182192	0.000739731	0.000689949	0.00121473	0.000584192	0.00052658	0.000420716	0.000345772	0.00102789	0.000580239	0.000307512
PC 32:2	0.00583665	0.00605109	0.00378347	0.00315814	0.00470734	0.00145311	0.00342567	0.00288842	0.00265796	0.00355985	0.00313297	0.000429472
PC 34:5	0.00194261	0.00201972	0.00117827	0.00123236	0.00159324	0.000449586	0.00291184	0.00140454	0.00158653	0.00187876	0.00194542	0.000673245
PE P-38:4|PE P-16:0_22:4	0.300977	0.298214	0.249479	0.287915	0.284146	0.0237851	0.0800739	0.0848678	0.0838723	0.117345	0.0915397	0.0173269
PE P-38:4|PE P-18:0_20:4	0.453338	0.434816	0.282316	0.326289	0.37419	0.0830167	0.223822	0.206438	0.253471	0.381298	0.266257	0.0791134
PC 33:1(d7)|PC 15:0_18:1(d7)	0.0401016	0.0437203	0.037697	0.0392261	0.0401862	0.00255701	0.0220134	0.0212895	0.0283545	0.0203364	0.0229984	0.00363612
PC 32:1	0.00648195	0.00572875	0.00571306	0.00628583	0.0060524	0.00039111	0.00521535	0.00384235	0.00374057	0.00449913	0.00432435	0.000682533
PC 34:4|PC 14:0_20:4	0.201652	0.220379	0.0971642	0.0851012	0.151074	0.0698093	0.171828	0.0986495	0.0900237	0.139122	0.124906	0.0379034
PE 37:4	0.00166484	0.00131388	0.00122945	0.00134105	0.00138731	0.000191029	0.0016897	0.00175785	0.00250835	0.0020854	0.00201033	0.00037426
PE O-38:4	0.0420776	0.0360357	0.0157555	0.0225187	0.0290969	0.0120818	0.0111583	0.0108173	0.0141416	0.0253268	0.015361	0.00680958
PE P-38:3|PE P-18:0_20:3	0.0675222	0.0662718	0.102415	0.160824	0.0992583	0.0443307	0.0525129	0.0530466	0.0696524	0.0491957	0.0561019	0.0091929
PC O-35:4	0.000128087	0.000190478	0.000401985	0.000412081	0.000283158	0.000145347	0.00118934	0.00154501	0.000894816	0.00187106	0.00137506	0.000424273
PC 32:0	0.0103256	0.0116372	0.00622446	0.00589691	0.00852105	0.0028941	0.00488832	0.00571893	0.00458651	0.00701717	0.00555273	0.00108739
PE 37:3	0.000195075	0.000319693	0.000397255	0.000331314	0.000310835	8.43934e-05	0.000133915	0.000169931	0.000122042	0.000122241	0.000137032	2.26239e-05
PC 34:3|PC 16:1_18:2	0.401265	0.387887	0.268798	0.246071	0.326006	0.0799072	0.31832	0.266661	0.236408	0.344981	0.291592	0.0490971
PE P-38:2|PE P-18:1_20:1	0.0451093	0.0399472	0.172816	0.207859	0.116433	0.0865542	0.0473463	0.053117	0.0793444	0.0249806	0.0511971	0.0223464
SM 38:2;2O	0.00298638	0.00442433	0.00453242	0.00176126	0.0034261	0.00131472	0.00318602	0.00407013	0.00382875	0.00347327	0.00363954	0.000389248
PC 34:2|PC 16:0_18:2	2.745	2.63022	2.89901	2.80244	2.76917	0.112334	2.60459	2.48847	2.42984	2.24645	2.44234	0.149423
PE P-38:1|PE P-18:0_20:1	0.0118936	0.0130299	0.0462508	0.0451901	0.0290911	0.0192124	0.0103662	0.0126605	0.0182126	0.00695111	0.0120476	0.00473232
PC O-35:2|PC O-17:1_18:1	0.000543168	0.0006443	0.00168045	0.00190567	0.0011934	0.000699727	0.00726392	0.00668229	0.00767142	0.00389608	0.00637843	0.00170395
PC O-35:2|PC O-17:0_18:2	0.0118679	0.0116303	0.0460622	0.0449279	0.0286221	0.019489	0.0103561	0.0126513	0.0148636	0.00632039	0.0110479	0.00364959
SM 38:1;2O|SM 20:1;2O/18:0	0.00790581	0.00768095	0.00826306	0.00472404	0.00714346	0.00163066	0.00825736	0.0105901	0.0084686	0.00776829	0.00877109	0.00124765
PE 36:5	0.0011973	0.0011909	0.000943218	0.00115428	0.00112142	0.000120305	0.00121263	0.00111446	0.00134256	0.00155773	0.00130684	0.000191576
PS 34:2	0.0068822	0.00590732	0.00844349	0.00834231	0.00739383	0.00122105	0.00863432	0.00861236	0.0101955	0.00658863	0.0085077	0.00147856
PC 34:1|PC 16:0_18:1	10.4435	10.0868	10.4236	10.3978	10.3379	0.168475	8.84022	8.84268	7.98598	9.2419	8.72769	0.529286
PC O-35:1|PC O-17:0_18:1@11.03	0.00104119	0.0010946	0.00263633	0.00297898	0.00193777	0.00101438	0.000961296	0.00114243	0.00117751	0.000482489	0.00094093	0.000319976
PC O-35:1|PC O-17:0_18:1@9.77	0.00345135	0.00289481	0.00866997	0.00918475	0.00605022	0.00333662	0.0513958	0.0578855	0.0631333	0.0268403	0.0498137	0.0160504
PE 38:7|PE 16:1_22:6	0.0466214	0.050019	0.0305219	0.0276181	0.0386951	0.0112629	0.0304226	0.0293175	0.0243624	0.032242	0.0290861	0.00337211
PS 34:1	0.0179083	0.0220539	0.0188418	0.0166691	0.0188683	0.00230267	0.0142046	0.0177769	0.0192453	0.0150299	0.0165641	0.00235094
PC O-36:7	0.00568895	0.00611978	0.00554527	0.00401998	0.00534349	0.000915489	0.00299481	0.00398053	0.00417686	0.00445298	0.0039013	0.000634638
PC 34:0@8.36	0.00615141	0.00523306	0.00755185	0.00685913	0.00644886	0.00099189	0.00310184	0.00399032	0.0036632	0.00338922	0.00353615	0.000379746
PC 34:0|PC 16:0_18:0	2.07806	2.23089	1.39187	1.04616	1.68674	0.561699	1.1361	1.2678	1.06664	1.54873	1.25482	0.212961
PC 34:0@6.64	0.000138614	0.000126708	6.76374e-05	5.45702e-05	9.68825e-05	4.19393e-05	0.00228306	0.00249277	0.000907136	0.00787062	0.0033884	0.00306979
PE 38:6	0.660965	0.684213	0.586728	0.570493	0.6256	0.0554797	0.424552	0.404377	0.48301	0.389965	0.425476	0.0408953
PC 35:6	0.0325572	0.0297252	0.0305021	0.0376053	0.0325975	0.00354591	0.0343704	0.0334749	0.0333831	0.0322856	0.0333785	0.000853926
PC O-36:6|PC O-16:1_20:5__PC(P-16:0/20:5)	0.00984474	0.0110152	0.00423236	0.00332543	0.00710442	0.00388728	0.00448597	0.00342163	0.00258889	0.00734008	0.00445915	0.00207162
PC O-36:6|PC O-14:0_22:6__PC(P-16:0/20:5)	0.0127467	0.011582	0.0076193	0.0065921	0.00963502	0.00298863	0.034901	0.0181936	0.0151202	0.0247334	0.023237	0.00874848
HexCer 40:2;2O|HexCer 18:2;2O/22:0	0.00429195	0.00460825	0.0155934	0.0160711	0.0101412	0.00657565	0.0060136	0.00980563	0.00842096	0.0042396	0.00711995	0.0024783
PC 35:5	0.348556	0.384128	0.473229	0.592504	0.449604	0.108745	0.506258	0.5531	0.590215	0.384443	0.508504	0.0895573
PG 34:1|PG 16:0_18:1@8.24	0.00586743	0.00629019	0.00986969	0.0093963	0.0078559	0.0020683	0.0075132	0.00986505	0.00911257	0.00644959	0.0082351	0.00154228
PC O-36:5|PC O-16:1_20:4	0.00356019	0.00336902	0.00172208	0.00167579	0.00258177	0.00102257	0.00529198	0.00476544	0.00366872	0.0117719	0.00637451	0.00366125
PC O-36:5|PC O-16:0_20:5	0.0959389	0.0933428	0.0726152	0.0904129	0.0880775	0.0105524	0.057467	0.0630647	0.0533233	0.106564	0.0701048	0.0246319
PE P-39:4|PE P-17:0_22:4	0.00525957	0.0053642	0.00526737	0.00706934	0.00574012	0.000887421	0.00216807	0.00249734	0.00340535	0.0025286	0.00264984	0.000529421
PE 36:1	0.0242134	0.0205549	0.0127605	0.00834645	0.0164688	0.00722032	0.0103836	0.00861347	0.0110807	0.0111376	0.0103038	0.0011779
PE 38:4|PE 18:0_20:4	1.95131	2.08283	1.24056	1.28737	1.64052	0.438524	1.21166	1.29311	1.27276	1.86718	1.41118	0.305966
PC 35:4|PC 15:0_20:4	0.0558143	0.0550207	0.0481331	0.0343837	0.0483379	0.00992164	0.053847	0.0527285	0.0541382	0.0628084	0.0558805	0.00465841
PC O-36:4|PC O-16:0_20:4	0.2104	0.199067	0.16372	0.176968	0.187538	0.0210918	0.982564	0.908199	0.720165	1.40868	1.0049	0.290955
PE 38:3|PE 18:1_20:2	0.0429229	0.0438015	0.0445904	0.0546588	0.0464934	0.00548601	0.0215853	0.0201689	0.025943	0.0233074	0.0227511	0.00248494
PE 38:3|PE 18:0_20:3@9.75	0.0253643	0.0314009	0.00948062	0.0148376	0.0202709	0.00992928	0.0121076	0.00845727	0.0123767	0.0140179	0.0117398	0.00234559
PC 35:3	0.0022005	0.00188727	0.00254261	0.00333879	0.00249229	0.000624576	0.00334477	0.00278918	0.00313226	0.00185488	0.00278027	0.000658022
PE P-40:8|PE P-18:2_22:6	0.0180436	0.018177	0.0109169	0.01337	0.0151269	0.00358799	0.00820714	0.00862382	0.00762839	0.0148427	0.00982552	0.00336962
PC 35:2|PC 17:1_18:1@9.89	0.0333434	0.0305453	0.12517	0.162482	0.0878851	0.0663763	0.0311818	0.0365399	0.0470993	0.0158874	0.0326771	0.0130006
PC 35:2|PC 17:1_18:1@8.58	0.0725369	0.0733321	0.116729	0.121611	0.0960521	0.0267702	0.074253	0.0842463	0.092434	0.0484939	0.0748568	0.019083
PC O-36:2|PC O-18:1_18:1@9.43__PC(P-18:1/18:0)	0.0913487	0.0716092	0.188813	0.230372	0.145536	0.0763141	1.14739	0.996076	1.06288	0.474256	0.920151	0.303643
PC O-36:2|PC O-18:1_18:1@9.99__PC(P-18:1/18:0)	0.0537964	0.047771	0.122878	0.121448	0.0864732	0.0412881	0.164263	0.190387	0.230397	0.15404	0.184772	0.03405
SM 38:2;3O	0.00192261	0.00160393	0.00373335	0.00311555	0.00259386	0.00100019	0.0024037	0.00281091	0.0018666	0.00194278	0.002256	0.000439499
PE P-40:7|PE P-18:1_22:6	0.232722	0.2745	0.224055	0.298734	0.257503	0.0352221	0.158628	0.162835	0.193631	0.215747	0.18271	0.0269921
PC 35:1|PC 17:0_18:1	0.352618	0.334733	0.599733	0.591504	0.469647	0.145681	0.361922	0.47651	0.488969	0.296256	0.405914	0.0928118
PE 38:1|PE 18:0_20:1	0.00752091	0.00736384	0.0216896	0.0235104	0.0150212	0.00878301	0.00572399	0.00626641	0.00765453	0.00387957	0.00588113	0.00156251
PC O-36:1|PC O-18:0_18:1@10.11	0.152482	0.143107	0.370865	0.394645	0.265275	0.136055	1.61687	1.6527	1.67745	0.910275	1.46432	0.370202
PC O-36:1|PC O-18:0_18:1@10.66__PC(P-18:0/18:0)	0.00111714	0.00114901	0.0028201	0.00295998	0.00201156	0.00101608	0.00788064	0.0104552	0.0104236	0.00393249	0.008173	0.00307361
SM 38:1;3O	0.000760746	0.000523311	0.00232235	0.00191519	0.0013804	0.00087404	0.00208629	0.00203103	0.00171802	0.00118098	0.00175408	0.000415051
PE 39:7	0.00198284	0.00227459	0.00166039	0.00153495	0.00186319	0.000332886	0.00123824	0.00106065	0.00148062	0.00135367	0.0012833	0.000178411
PC 36:7	0.0014811	0.00140814	0.00108765	0.000736047	0.00117823	0.000340744	0.00191215	0.00136901	0.00130398	0.00172672	0.00157796	0.000290137
PE P-40:6|PE P-18:1_22:5@8.79	0.00414186	0.00605098	0.00375388	0.00759087	0.0053844	0.00178095	0.00754658	0.00611301	0.0112857	0.0106076	0.00888823	0.00246348
PE P-40:6|PE P-18:0_22:6	1.13652	1.12762	0.910005	0.921734	1.02397	0.124968	0.625902	0.611685	0.723127	0.810509	0.692806	0.0927904
PE P-40:6|PE P-18:1_22:5@9.11	0.0185373	0.0198205	0.0138827	0.0176949	0.0174839	0.00255492	0.00679512	0.00705279	0.00690362	0.0117466	0.00812454	0.00241703
PC 35:0	0.0164019	0.0208033	0.0203946	0.0197583	0.0193395	0.00200506	0.014563	0.0120059	0.0177559	0.0148691	0.0147985	0.00235268
PC O-36:0|PC O-20:0_16:0	0.00370556	0.00400416	0.00280239	0.00225547	0.00319189	0.000806684	0.00927473	0.0098964	0.00762067	0.00747914	0.00856774	0.00120377
PE 39:6|PE 17:0_22:6	0.016285	0.0162714	0.0220721	0.0204343	0.0187657	0.00294913	0.0137503	0.0160828	0.0210379	0.00986089	0.015183	0.00467143
PC 36:6|PC 14:0_22:6	0.144226	0.170215	0.0870854	0.0727845	0.118578	0.0462351	0.185193	0.100798	0.101877	0.14515	0.133254	0.0403198
PE P-40:5|PE P-18:0_22:5@9.46	0.117537	0.145463	0.181531	0.203449	0.161995	0.0380785	0.0807201	0.0850242	0.117631	0.134385	0.10444	0.0258864
PC O-37:6|PC O-15:0_22:6	0.000163748	1.57721e-05	0.000156239	0.000143503	0.000119816	6.98639e-05	0.00228627	0.00199007	0.00180236	0.0025379	0.00215415	0.000324241
PE P-40:5|PE P-18:0_22:5@9.83	0.0645422	0.0711597	0.0306012	0.0410754	0.0518446	0.0191622	0.0241686	0.0205709	0.0247112	0.0430982	0.0281372	0.0101418
PC 34:2	0.00587937	0.00578371	0.00650957	0.00685188	0.00625613	0.000511297	0.00410793	0.00442587	0.00437742	0.00348722	0.00409961	0.000431552
PC 36:5|PC 16:1_20:4	0.805114	0.812214	0.535752	0.451227	0.651077	0.185232	0.661862	0.584869	0.474222	0.740614	0.615392	0.113579
PE P-40:4|PE P-18:0_22:4	0.438496	0.454348	0.37894	0.488289	0.440018	0.0457101	0.143355	0.140535	0.168694	0.221721	0.168576	0.0376246
PC O-37:5|PC O-16:2_21:3	6.86577e-08	6.93581e-08	5.44781e-05	0.000325703	9.50796e-05	0.000155873	0.00152315	0.00145507	0.00132553	0.00153951	0.00146082	9.73234e-05
HexCer 40:3;2O|HexCer 18:1;2O/22:2	0.000118067	8.65026e-05	0.000645574	0.000636123	0.000371567	0.000311231	0.000255365	0.000259053	0.000251926	0.000103345	0.000217422	7.61069e-05
PC 36:4@9.15	0.0094861	0.0117029	0.00544982	0.00491523	0.00788852	0.00326036	0.00482228	0.00472802	0.00451887	0.00842653	0.00562392	0.0018727
PC 36:4|PC 16:0_20:4@8.13	5.37734	5.14282	4.26565	3.97657	4.69059	0.674917	4.32487	4.25381	4.10714	5.26242	4.48706	0.524796
PC 36:4|PC 18:2_18:2	0.213755	0.205514	0.197779	0.184601	0.200412	0.0123959	0.253701	0.245468	0.210621	0.197761	0.226888	0.0269393
PE P-40:3|PE P-18:1_22:2	0.0641877	0.0509291	0.0508664	0.0631618	0.0572863	0.00738871	0.0287768	0.0248684	0.0340063	0.0380909	0.0314356	0.00580512
PC O-37:4|PC O-17:0_20:4	0.000132813	1.34168e-05	0.00035897	0.000221928	0.000181782	0.000145776	0.00635052	0.00653153	0.00683836	0.00804196	0.00694059	0.000761354
HexCer 40:2;2O|HexCer 18:1;2O/22:1@9.85	0.00490846	0.00456029	0.0168324	0.0171031	0.0108511	0.00706523	0.00664818	0.00972753	0.00943745	0.00376899	0.00739554	0.00278795
HexCer 40:2;2O|HexCer 18:1;2O/22:1@10.4	0.00383579	0.00353234	0.00782068	0.00558707	0.00519397	0.00197145	0.00503109	0.00749178	0.00454581	0.00298627	0.00501374	0.0018682
PS 36:4	0.0192515	0.0198344	0.0180212	0.0144086	0.0178789	0.00243388	0.021272	0.0208135	0.0209208	0.0231739	0.0215451	0.0011034
PC 34:0@9.54	0.00964902	0.00976792	0.00429186	0.00323919	0.006737	0.00345831	0.00410853	0.00413842	0.00350337	0.00667944	0.00460744	0.00141198
PC 36:3|PC 16:0_20:3	2.112	2.07668	2.05056	2.22687	2.11653	0.0777516	1.82838	1.68831	1.55633	1.31454	1.59689	0.218566
PE P-40:2|PE P-18:1_22:1	0.00607052	0.00581587	0.0262107	0.0293997	0.0168742	0.0126894	0.00519021	0.00638423	0.0104987	0.00317399	0.00631179	0.00308974
HexCer 40:1;2O|HexCer 18:1;2O/22:0	0.00221358	0.00249913	0.00584247	0.00504689	0.00390051	0.00181613	0.00433905	0.00531965	0.00378456	0.00232844	0.00394292	0.00124953
SM 40:2;2O|SM 18:1;2O/22:1	0.00559029	0.00653267	0.0201548	0.0142848	0.0116406	0.0068843	0.00804338	0.0107424	0.00914297	0.00420362	0.0080331	0.00278312
PE 40:9	0.00331584	0.00368917	0.00262862	0.00269233	0.00308149	0.000510141	0.00277879	0.0024409	0.00218514	0.00247664	0.00247036	0.000243165
PS 36:3	0.00405277	0.00240912	0.00755889	0.00944267	0.00586586	0.00320917	0.00593553	0.00527598	0.00697389	0.0037454	0.0054827	0.00135273
PC 36:2|PC 18:1_18:1	2.40267	2.29665	3.07124	3.43783	2.8021	0.545164	2.63554	2.8515	2.72401	2.29448	2.62638	0.238365
PE P-40:1|PE P-18:0_22:1	0.000705557	0.000736015	0.00195421	0.00183631	0.00130802	0.000679902	0.000579741	0.000522636	0.000695168	0.000327103	0.000531162	0.000153808
PC O-37:2	0.000634367	0.000475127	0.00178882	0.002278	0.00129408	0.000879161	0.0200885	0.0175942	0.0216057	0.00658209	0.0164676	0.00679471
SM 40:1;2O	0.000661881	0.000644386	0.00620172	0.00463195	0.00303499	0.00282401	0.00190719	0.00218885	0.00175245	0.000273465	0.00153049	0.000857267
SM 40:1;2O|SM 20:0;2O/20:1	0.00753928	0.0100413	0.0128284	0.00715731	0.00939156	0.00262403	0.0106854	0.0125362	0.00844474	0.00663683	0.0095758	0.0025763
PE 40:8|PE 18:2_22:6	0.0798705	0.0760078	0.0760746	0.0637092	0.0739155	0.00703965	0.0774698	0.074192	0.0705566	0.0690044	0.0728057	0.00379403
PS 36:2|PS 18:1_18:1	0.0391409	0.0379431	0.0978332	0.116685	0.0729005	0.0404163	0.0728204	0.0845868	0.122207	0.0391141	0.079682	0.0342795
PC O-38:8	0.000344483	0.000449867	0.000234685	0.00021248	0.000310379	0.000109444	0.000420945	0.000499936	0.000298964	0.00123075	0.000612649	0.000420279
PC 36:1|PC 18:0_18:1	7.05695	6.68317	7.50416	7.6721	7.22909	0.447057	6.45796	4.71984	7.11248	6.66939	6.23992	1.04944
PC O-37:1|PC O-19:0_18:1	0.000916003	0.00084978	0.00291649	0.00306589	0.00193704	0.00121906	0.0189149	0.0211693	0.0223641	0.00719285	0.0174103	0.00696011
PE 38:4	0.0162885	0.0172109	0.00937386	0.0106445	0.0133795	0.00394409	0.00879681	0.00939901	0.00955085	0.013542	0.0103222	0.00217109
PE 40:7|PE 18:1_22:6	0.222252	0.228735	0.211766	0.222367	0.22128	0.00702871	0.178476	0.175875	0.206471	0.15378	0.17865	0.0216046
PS 36:1	0.0216073	0.0193717	0.0401262	0.0442355	0.0313352	0.0126683	0.0215302	0.0328745	0.0367507	0.0182269	0.0273456	0.00886934
PC O-38:7|PC O-16:1_22:6@8.27	0.0288677	0.026252	0.0252597	0.0271127	0.026873	0.0015302	0.0429258	0.047771	0.0399981	0.10614	0.0592087	0.0314514
PC O-38:7|PC O-16:1_22:6@7.68	0.00707502	0.00675677	0.00469098	0.00405825	0.00564526	0.00149542	0.0378103	0.0327061	0.024862	0.0617349	0.0392783	0.01589
PC 36:0|PC 16:0_20:0	0.0637789	0.0639869	0.0813771	0.0630251	0.068042	0.00889967	0.0592725	0.0655283	0.0559795	0.0424949	0.0558188	0.00972547
PC 36:0@9.33	0.000592077	0.000908998	0.000903487	0.000508071	0.000728158	0.000208486	0.0233157	0.0169478	0.0224282	0.0167911	0.0198707	0.00348503
HexCer 42:3;2O|HexCer 18:1;2O/24:2@9.94	0.00737515	0.00683133	0.0245378	0.0254123	0.0160392	0.0103269	0.012246	0.0153503	0.0159824	0.006979	0.0126394	0.00411176
PC 37:6	0.00672612	0.00674221	0.00464457	0.00407578	0.00554717	0.00139017	0.00126849	0.0029941	0.00309647	0.00353463	0.00272343	0.000997883
PC 37:6|PC 15:0_22:6	0.0401586	0.0384093	0.0602099	0.0441989	0.0457442	0.00994391	0.0765372	0.0729593	0.0735172	0.056916	0.0699825	0.00885162
PE 40:6	1.38106	1.43789	1.18216	1.15908	1.29005	0.140157	0.865568	0.898819	1.04796	0.894875	0.926805	0.0821204
PC O-38:6|PC O-16:0_22:6	0.158613	0.138558	0.157018	0.139447	0.148409	0.0108872	1.49499	1.50203	1.2531	2.31117	1.64032	0.461963
PC O-38:6|PC O-18:2_20:4	0.00144309	0.00125528	0.000982808	0.00140361	0.00127119	0.000208566	0.00857496	0.00596149	0.0055888	0.0126588	0.00819602	0.00325836
HexCer 42:2;2O|HexCer 18:1;2O/24:1@9.37	0.00343681	0.00333357	0.0197154	0.0210569	0.0118857	0.00983087	0.00572161	0.0128988	0.0104836	0.00212437	0.0078071	0.0048212
PE 38:2	0.00277653	0.00262414	0.0048948	0.00527911	0.00389364	0.00138821	0.000868503	0.000893794	0.00132177	0.000638002	0.000930517	0.000285094
PC 37:5|PC 17:1_20:4	0.0179147	0.0177181	0.0120349	0.0115224	0.0147975	0.00349308	0.0113777	0.0129546	0.0134843	0.0180134	0.0139575	0.00284815
PE 40:5|PE 18:0_22:5@9.26	0.0216529	0.0231863	0.0257027	0.031426	0.025492	0.00429385	0.016114	0.0168303	0.0201532	0.0129479	0.0165114	0.00295638
PE 40:5|PE 18:0_22:5@9.49	0.168332	0.173666	0.063577	0.0595894	0.116291	0.0632297	0.0437965	0.0364135	0.0460117	0.0734882	0.0499275	0.0162343
PC O-38:5|PC O-18:1_20:4@8.64	0.0548637	0.0555988	0.0377862	0.0444707	0.0481798	0.00859262	0.325116	0.285796	0.256798	0.437878	0.326397	0.0794189
PC O-38:5|PC O-18:0_20:5	0.0197827	0.0157656	0.020737	0.0193279	0.0189033	0.00217267	0.0374292	0.0407666	0.0428892	0.0493265	0.0426029	0.00501426
PC 37:4	0.00751115	0.00940897	0.00410972	0.00380454	0.0062086	0.00271562	0.00292129	0.00408731	0.00338979	0.00525742	0.00391395	0.00101572
PC 37:4|PC 17:0_20:4	0.194691	0.185095	0.13509	0.145449	0.165081	0.0292241	0.150476	0.163565	0.178887	0.142592	0.15888	0.015897
PE 40:4|PE 18:0_22:4	0.3642	0.358724	0.169771	0.220222	0.278229	0.0983165	0.134247	0.106671	0.129068	0.155098	0.131271	0.0198879
PC O-38:4|PC O-16:0_22:4	0.044974	0.0406966	0.0244526	0.032226	0.0355873	0.00911947	0.536944	0.505705	0.415515	0.684557	0.53568	0.11181
PC O-38:4|PC O-18:0_20:4	0.0641015	0.0563653	0.0476361	0.052055	0.0550395	0.00701414	0.51983	0.443408	0.395391	0.754312	0.528235	0.15919
HexCer 40:2;4O|HexCer 17:2;3O/23:0;(2OH)	0.000409743	0.000285686	0.00280617	0.00220645	0.00142701	0.0012711	0.000593109	0.000813769	0.000551791	0.000200958	0.000539907	0.000253547
PC 37:3@8.7	0.00109738	0.0021445	0.00352578	0.00533329	0.00302524	0.00183212	0.00275743	0.00443571	0.00516221	0.0019681	0.00358086	0.00147314
PC 37:3@10.18	0.00849501	0.00978404	0.0123167	0.0152965	0.0114731	0.00300289	0.00582197	0.00444014	0.00628029	0.00386634	0.00510219	0.00113602
PC O-38:3|PC O-18:0_20:3	0.00557033	0.00546817	0.00480931	0.00639453	0.00556059	0.000650261	0.137762	0.0971709	0.0919311	0.0729803	0.099961	0.0272587
PC O-38:3|PC O-18:1_20:2__PC(P-16:0/22:2)	0.00731719	0.00678356	0.0263633	0.0304468	0.0177277	0.0124432	0.0612992	0.0530264	0.0670125	0.0321817	0.05338	0.015254
SM 41:2;2O|SM 18:1;2O/23:1	0.00302105	0.00390608	0.00889544	0.00662602	0.00561215	0.00267285	0.00247627	0.00423	0.00407149	0.001977	0.00318869	0.00113128
PC 36:6	0.00571969	0.00770205	0.00197077	0.00180269	0.0042988	0.00290123	0.00393162	0.00205463	0.00212336	0.00474737	0.00321424	0.00134162
PC 38:9	0.000800327	0.000657651	0.00067973	0.000394536	0.000633061	0.000170934	0.00108463	0.000884588	0.000786339	0.00100106	0.000939156	0.000130801
PC 37:2|PC 18:1_19:1	0.0261842	0.0246187	0.060395	0.0717721	0.0457425	0.0239512	0.0333735	0.0430048	0.0456737	0.0193938	0.0353614	0.0118839
PE 40:2|PE 18:1_22:1	0.00374315	0.00351384	0.0136899	0.0176299	0.00964419	0.00713074	0.00449983	0.00426111	0.00597374	0.00221855	0.00423831	0.00154489
PC O-38:2|PC O-18:0_20:2@10.11	0.0302555	0.0255928	0.091617	0.103509	0.0627435	0.0405427	0.813472	0.733181	0.771563	0.247913	0.641533	0.264454
PC O-38:2|PC O-18:0_20:2@10.68__PC(P-20:0/18:1)	0.00372832	0.00349552	0.0166431	0.0174386	0.0103264	0.0077606	0.0245775	0.0269497	0.0354402	0.012683	0.0249126	0.00939249
SM 40:2;3O	0.000865433	0.000759918	0.0053877	0.00463004	0.00291077	0.00244272	0.00235676	0.00269525	0.0019591	0.000689874	0.00192524	0.000876811
PC 36:5	0.0115659	0.0110743	0.00648152	0.0044837	0.00840136	0.00347337	0.00543337	0.00547712	0.00430502	0.00874435	0.00598996	0.00191472
PC 38:8@6.98	0.00211099	0.00239206	0.00124037	0.00110088	0.00171108	0.000637069	0.00231789	0.00177651	0.0017852	0.00221745	0.00202426	0.000284064
PC 38:8@6.81	0.00136961	0.00131747	0.00167807	0.0014886	0.00146344	0.000160008	0.00221067	0.00221026	0.00188548	0.00240753	0.00217849	0.0002163
PE P-42:7|PE P-20:1_22:6	0.00634261	0.00622721	0.00617504	0.00678712	0.00638299	0.000278365	0.0036335	0.00438209	0.00544814	0.00423254	0.00442407	0.000755459
PC 37:1|PC 17:0_20:1	0.000587615	0.000574608	0.00176143	0.00168256	0.00115155	0.000659497	0.00102812	0.000905242	0.0011548	0.000475034	0.000890798	0.000295308
PC 37:1	0.0642998	0.0656473	0.168442	0.175917	0.118577	0.0619732	0.093104	0.125519	0.137864	0.0732582	0.107436	0.0295882
PC O-38:1|PC O-18:0_20:1	0.0142206	0.0136801	0.0431201	0.0432328	0.0285634	0.0168752	0.344543	0.341524	0.351668	0.126664	0.2911	0.109706
PC 38:7|PC 16:1_22:6	0.45482	0.470508	0.403164	0.332574	0.415267	0.0621843	0.45995	0.501021	0.431453	0.459744	0.463042	0.0286398
PC O-39:7	0.00330932	0.00161694	0.00237682	0.00328612	0.0026473	0.000812642	0.000814037	0.000613135	0.00134164	0.00225327	0.00125552	0.000732685
PE P-42:6|PE P-20:0_22:6	0.024974	0.0256934	0.020803	0.0212133	0.0231709	0.00252012	0.0138666	0.0114786	0.0153466	0.0183667	0.0147646	0.00288199
PE P-42:6|PE P-18:0_24:6	0.014112	0.0161941	0.00643573	0.0118782	0.012155	0.00420042	0.00562735	0.00533385	0.00546792	0.00163352	0.00451566	0.00192517
PC O-38:0|PC O-18:0_20:0	0.000356457	0.000435325	0.000345005	0.00020689	0.000335919	9.49289e-05	0.00180718	0.00193503	0.0011942	0.00107067	0.00150177	0.000432602
PS 38:7	0.00197276	0.00237169	0.00124263	0.00100698	0.00164852	0.000633621	0.00172386	0.00160151	0.00115242	0.00223336	0.00167779	0.000444452
PC 38:6|PC 16:0_22:6@8.49	0.0134735	0.0245761	0.0255047	0.0303102	0.0234661	0.00712	0.0139496	0.0169928	0.0126307	0.0134208	0.0142485	0.00190815
PC 38:6|PC 18:2_20:4	0.534331	0.529478	0.357245	0.305144	0.43155	0.117833	0.48227	0.446711	0.353841	0.498957	0.445445	0.0648396
PC 38:6|PC 16:0_22:6@7.89	5.90167	5.78588	6.43363	6.44438	6.14139	0.34692	6.6056	6.86555	6.5587	6.47805	6.62697	0.167547
PC O-39:6|PC O-17:0_22:6@7.89	0.024388	0.0196602	0.0278442	0.0243303	0.0240557	0.00335953	0.026254	0.0261831	0.0265059	0.0313805	0.0275809	0.00253686
PE P-42:5|PE P-18:1_24:4	0.00997982	0.00890678	0.0184359	0.0249348	0.0155643	0.00756222	0.00435366	0.004077	0.00571428	0.00634151	0.00512161	0.00108326
PC O-39:6|PC O-17:0_22:6@8.75	0.000485231	0.000490182	0.000440032	0.000445994	0.00046536	2.59972e-05	0.00913659	0.00808938	0.00855795	0.00946882	0.00881318	0.00061196
PE P-42:5|PE P-18:0_24:5	0.0342651	0.0343013	0.0185301	0.0159022	0.0257497	0.00991193	0.0109125	0.00803338	0.00953219	0.0171744	0.0114131	0.00401679
PS 38:6	0.0672954	0.0786265	0.0411707	0.0309203	0.0545032	0.0222072	0.0390901	0.0413385	0.0351935	0.0356032	0.0378063	0.00293284
PC 36:2	0.0083862	0.00759459	0.00771855	0.0088723	0.00814291	0.000597755	0.00754695	0.00884267	0.00811899	0.00782589	0.00808363	0.000557328
PC 38:5|PC 18:1_20:4	2.67473	2.6551	2.08513	2.1063	2.38031	0.328842	1.94622	1.99497	1.95042	2.49083	2.09561	0.264403
PE P-42:4|PE P-18:0_24:4	0.0201129	0.0203899	0.0156242	0.0184149	0.0186355	0.00218915	0.0060889	0.0049521	0.00719773	0.00901945	0.00681455	0.00173241
HexCer 42:3;2O|HexCer 18:2;2O/24:1	0.00971815	0.00940509	0.0309281	0.0324061	0.0206144	0.0127775	0.0142515	0.0186676	0.0188756	0.00938618	0.0152952	0.00447954
HexCer 42:3;2O|HexCer 18:1;2O/24:2@10.37	0.00567054	0.00642729	0.0195529	0.0167005	0.0120878	0.00707644	0.00596725	0.00484616	0.0106551	0.00469461	0.00654078	0.002801
PS 38:5	0.036298	0.0310906	0.0538826	0.0590547	0.0450815	0.0134858	0.0565383	0.0519104	0.064573	0.038616	0.0529094	0.0108706
PC 38:4|PC 18:0_20:4	2.75849	2.65572	1.77705	1.76936	2.24015	0.540829	1.75492	1.87676	1.79056	2.5629	1.99628	0.381191
PC 38:4|PC 16:0_22:4	0.920593	1.06183	0.810771	1.06786	0.965264	0.123444	0.889769	0.796547	0.754357	0.758349	0.799755	0.0629504
HexCer 42:2;2O|HexCer 18:1;2O/24:1@10.54	0.0386802	0.0421745	0.148962	0.136796	0.0916532	0.0593758	0.0677773	0.0902192	0.0816248	0.036377	0.0689996	0.0236319
HexCer 42:2;2O|HexCer 18:1;2O/24:1@11.08	0.00142314	0.00150368	0.00344524	0.00232058	0.00217316	0.000939973	0.00318302	0.00379282	0.00231376	0.00167871	0.00274208	0.000933221
SM 42:3;2O|SM 18:1;2O/24:2	0.0244852	0.0269337	0.0378386	0.033563	0.0307051	0.00610917	0.0239154	0.0250857	0.0242984	0.0164457	0.0224363	0.00402333
PE 42:10|PE 20:4_22:6	0.0646832	0.065743	0.0620297	0.0536639	0.0615299	0.00547164	0.0775485	0.0751288	0.0708479	0.0647083	0.0720584	0.00562902
PS 38:4	0.00161289	0.00161735	0.00313726	0.00316783	0.00238383	0.000887722	0.00237154	0.00389388	0.00324043	0.00196735	0.0028683	0.000865789
PC 36:0@10.3	0.00430457	0.00470377	0.00324688	0.00315161	0.0038517	0.000771806	0.00361289	0.00213801	0.00268269	0.00303836	0.00286799	0.000619436
PC 38:3|PC 18:0_20:3	0.738613	0.714115	0.906599	0.987506	0.836708	0.132006	0.797087	0.798132	0.785732	0.498796	0.719937	0.147534
HexCer 42:1;2O|HexCer 18:1;2O/24:0	0.00215883	0.00248123	0.00646145	0.00490309	0.00400115	0.00204702	0.0053374	0.00635849	0.00449802	0.00288203	0.00476899	0.00147011
HexCer 42:1;2O|HexCer 18:0;2O/24:1	0.00126121	0.00140182	0.0106686	0.0084823	0.00545348	0.00484294	0.00275223	0.00421905	0.0037081	0.000950098	0.00290737	0.00143952
SM 42:2;2O|SM 18:1;2O/24:1@10	0.00707042	0.00628306	0.0310048	0.0293829	0.0184353	0.0135975	0.00854477	0.00953765	0.010165	0.00366271	0.00797754	0.00295288
SM 42:2;2O|SM 18:1;2O/24:1@10.29	0.0954269	0.113885	0.296951	0.213628	0.179973	0.0936877	0.150979	0.19823	0.169965	0.0811135	0.150072	0.0499034
PE 42:9|PE 20:4_22:5	0.0194798	0.0196793	0.0176156	0.0182538	0.0187571	0.000988117	0.0174752	0.0151411	0.0185468	0.0114715	0.0156587	0.00313269
PC 38:2|PC 18:0_20:2	0.627038	0.550539	1.30037	1.48275	0.990173	0.470459	1.0343	1.05379	1.13772	0.595089	0.955226	0.244248
SM 42:1;2O|SM 20:0;2O/22:1	0.0025151	0.00281722	0.0160875	0.0109074	0.0080818	0.00660249	0.00497906	0.00708845	0.00568422	0.0016563	0.00485201	0.00230383
SM 42:1;2O|SM 18:1;2O/24:0	0.00209648	0.00307258	0.00399566	0.0024263	0.00289775	0.000836713	0.00428986	0.00556687	0.00351481	0.00266569	0.00400931	0.00123215
PE 42:8|PE 20:4_22:4	0.040709	0.0387223	0.0356787	0.0385538	0.038416	0.00207069	0.0450609	0.0423632	0.0417192	0.0414309	0.0426435	0.00165803
PC O-40:8|PC O-18:2_22:6	0.00132261	0.00126078	0.000771244	0.000735283	0.00102248	0.000312233	0.0217821	0.0190598	0.0139029	0.0359118	0.0226641	0.00941683
PC 38:1|PC 20:0_18:1	0.584095	0.541897	1.31612	1.57153	1.00341	0.519412	1.03648	1.09093	1.27412	0.609558	1.00277	0.281162
PE 40:4	0.00747528	0.00763875	0.00286443	0.00337696	0.00533885	0.00257071	0.00181899	0.00138341	0.00180327	0.00295198	0.00198941	0.000672675
PC 39:7|PC 17:1_22:6@7.63	0.0172309	0.0162165	0.0222139	0.0185824	0.0185609	0.00262107	0.0283306	0.0318559	0.0321101	0.0255716	0.0294671	0.0031176
PC 39:7|PC 17:1_22:6@9.05	0.0046666	0.00469657	0.00929228	0.010324	0.00724487	0.00298968	0.00692352	0.00780232	0.010419	0.00410106	0.00731148	0.00260481
PC O-40:7|PC O-18:1_22:6@8.44	0.0378359	0.0356341	0.0266577	0.0295547	0.0324206	0.00519859	0.518634	0.514846	0.452162	0.698595	0.54606	0.106161
PC O-40:7|PC O-24:6_16:1__PC(P-18:0/22:6)	0.0135299	0.0122879	0.01823	0.0094553	0.0133758	0.0036579	0.0643457	0.0679752	0.0805588	0.0917456	0.0761563	0.012501
PC 38:0	0.000367226	0.000289886	0.000502911	0.000678324	0.000459587	0.000170344	0.00770259	0.00671215	0.00807879	0.0058344	0.00708199	0.00101193
PC 38:0|PC 16:0_22:0	0.00575339	0.00598793	0.0107256	0.00949631	0.0079908	0.00250086	0.0062226	0.00772408	0.00664464	0.004147	0.00618458	0.00149832
PC 39:6|PC 17:0_22:6	0.0493434	0.0450213	0.113507	0.104968	0.0782099	0.03604	0.115668	0.127147	0.147905	0.0716996	0.115605	0.0321673
PE 42:6|PE 18:0_24:6	0.0139749	0.0137313	0.00738008	0.00755195	0.0106595	0.00368959	0.00577715	0.00499596	0.00583137	0.00702339	0.00590697	0.000836442
PE 42:6	0.00165213	0.00146383	0.00230998	0.00351674	0.00223567	0.000927884	0.00194498	0.00171128	0.00274943	0.00156415	0.00199246	0.000528447
PC O-40:6|PC O-18:0_22:6	0.0393409	0.0368792	0.0380812	0.0404087	0.0386775	0.00153047	0.950557	0.900952	0.858611	1.19011	0.975058	0.148212
PS 39:6@7.74	0.00600717	0.00533365	0.00389756	0.00244138	0.00441994	0.00158553	0.00330049	0.00351687	0.0047248	0.00463144	0.0040434	0.000739201
PC 39:5|PC 19:1_20:4	0.0115786	0.0118003	0.0123059	0.012736	0.0121052	0.000519123	0.0118591	0.0132332	0.0142627	0.00910825	0.0121158	0.00223375
PC 39:5|PC 17:0_22:5	0.0459407	0.0448513	0.0208726	0.0255362	0.0343002	0.0129607	0.0158038	0.0130817	0.0143434	0.0121034	0.013833	0.00160214
PC O-40:5|PC O-18:1_22:4	0.0112326	0.00966314	0.0116116	0.013913	0.0116051	0.00175465	0.0613497	0.0564141	0.0620257	0.082124	0.0654784	0.0113755
PC O-40:5|PC O-18:0_22:5	0.0271039	0.027359	0.0111097	0.0127946	0.0195918	0.00884893	0.0618753	0.0503667	0.044306	0.137888	0.0736091	0.043468
PE 42:4|PE 18:0_24:4@10.26	0.0245294	0.0247057	0.0122516	0.0121745	0.0184153	0.00716216	0.00783788	0.00614911	0.00791583	0.0120453	0.00848702	0.00250829
PC 39:4|PC 17:0_22:4	0.0120421	0.0120179	0.00942039	0.00941275	0.0107233	0.0015089	0.00909603	0.0117468	0.0123699	0.00972328	0.010734	0.00157122
PC 39:4|PC 19:0_20:4	0.0114996	0.00981503	0.0130997	0.013715	0.0120323	0.00174841	0.00906322	0.0122948	0.0123022	0.00854347	0.0105509	0.00202907
PC 39:4|PC 18:0_21:4	0.00097096	0.000999449	0.00114491	0.00147412	0.00114736	0.000230776	0.00164884	0.0014449	0.00229607	0.00131255	0.00167559	0.000436165
PC O-40:4|PC O-18:0_22:4__PC(P-18:1/22:2)	0.0768685	0.0698513	0.0285676	0.0424343	0.0544304	0.0227601	0.958132	0.779046	0.801209	0.905466	0.860963	0.0850554
PC 38:7	0.00448382	0.00562642	0.00232336	0.00247738	0.00372775	0.00160336	0.00274926	0.00304942	0.00272545	0.00520144	0.00343139	0.0011892
PC 39:3	0.00177261	0.00144334	0.00404836	0.00450111	0.00294136	0.00155653	0.00291704	0.00496279	0.00359684	0.00198753	0.00336605	0.0012523
PC O-40:3|PC O-18:1_22:2	0.00396603	0.00355838	0.0110327	0.0138583	0.00810386	0.00514701	0.112054	0.0937338	0.0875284	0.026774	0.0800227	0.0369945
PC O-40:3|PC O-22:3_18:0__PC(P-18:0/22:2)	0.0011916	0.00102771	0.0054743	0.00609041	0.003446	0.00271031	0.00581022	0.00694364	0.00917553	0.00293822	0.0062169	0.00259466
PC 38:6	0.0396129	0.0402297	0.0351468	0.034938	0.0374819	0.00282934	0.0256045	0.0276427	0.0291223	0.0287466	0.027779	0.00157984
PC 40:9|PC 18:3_22:6	0.0073853	0.0076845	0.00765498	0.00521365	0.00698461	0.00118829	0.0134769	0.0119058	0.00994269	0.0152346	0.01264	0.0022544
PC 39:2|PC 18:1_21:1	0.0114256	0.00876627	0.0396062	0.0512088	0.0277517	0.0209583	0.018785	0.0235866	0.0270879	0.00911082	0.0196426	0.0078026
PC 39:2	0.00108629	0.00107616	0.000614845	0.000506564	0.000820966	0.000303786	0.000956052	0.00104865	0.00100657	0.00177015	0.00119536	0.000385062
PC O-40:2|PC O-18:1_22:1@10.79	0.00573574	0.00512561	0.0202262	0.0223827	0.0133675	0.00921027	0.164224	0.146316	0.16703	0.0517677	0.132334	0.0544892
PC O-40:2|PC O-18:1_22:1@11.32	0.000425835	0.000461306	0.00162443	0.00153394	0.00101138	0.000656847	0.00235829	0.00270256	0.00307716	0.00147638	0.0024036	0.000684312
PC 38:5	0.00242847	0.0034361	0.00215011	0.00297892	0.0027484	0.000573404	0.0019407	0.00228792	0.00213147	0.00230522	0.00216633	0.000169507
PC 40:8|PC 20:4_20:4	0.471259	0.453847	0.493957	0.401636	0.455175	0.0392893	0.598508	0.63025	0.492182	0.517933	0.559718	0.0652852
PC 39:1|PC 21:0_18:1	0.0103054	0.0100203	0.0371165	0.0408166	0.0245647	0.0166987	0.0192932	0.0251459	0.032464	0.0127497	0.0224132	0.00839849
PC 39:1	9.0839e-05	0.000115262	0.000363932	0.000413689	0.000245931	0.000166528	0.00038438	0.000245681	0.000358441	0.000138641	0.000281786	0.000112836
PC O-40:1|PC O-18:0_22:1	0.00139381	0.00156384	0.0033688	0.00307703	0.00235087	0.00101635	0.0241331	0.0229801	0.0193956	0.010748	0.0193142	0.0060566
PS 40:8	0.00580252	0.00625643	0.00521047	0.00419408	0.00536588	0.000890883	0.00766939	0.00753415	0.00667133	0.00743883	0.00732842	0.000448163
PC 38:4	0.004007	0.00285288	0.00131084	0.00131611	0.00237171	0.00130963	0.00187386	0.00199874	0.00160341	0.00435863	0.00245866	0.00127735
PC 40:7|PC 18:1_22:6	1.16036	1.09928	1.20782	1.32106	1.19713	0.0938047	1.38594	1.57191	1.59407	1.42032	1.49306	0.105178
PS 40:7|PS 18:1_22:6	0.160689	0.168915	0.119836	0.111432	0.140218	0.0287901	0.122977	0.124025	0.11919	0.13783	0.126005	0.00815185
PC 40:6|PC 18:0_22:6	2.22402	2.11137	3.19847	2.75315	2.57175	0.502839	3.28313	3.42462	3.61199	2.7369	3.26416	0.37643
PC 40:6|PC 20:2_20:4	0.339409	0.322396	0.232241	0.230633	0.281169	0.0578486	0.216904	0.228514	0.180109	0.212693	0.209555	0.0207394
SM 42:2;2O@10.3	0.0100987	0.0129	0.011436	0.0069532	0.010347	0.0025353	0.00799227	0.00925206	0.0072854	0.00658618	0.00777898	0.00113752
PE 44:12|PE 22:6_22:6	0.078448	0.0810733	0.19841	0.203258	0.140297	0.0699378	0.173732	0.214954	0.237207	0.120786	0.18667	0.0511925
PS 40:6@8.1	0.544458	0.502584	0.320754	0.356714	0.431127	0.10904	0.254461	0.278634	0.375656	0.376467	0.321304	0.0639942
PS 40:6@8.33	0.566531	0.645268	0.363911	0.353015	0.482181	0.146497	0.25895	0.332515	0.301235	0.478049	0.342687	0.0951427
PC 38:2	0.0126466	0.0119314	0.0145129	0.0166009	0.0139229	0.00209082	0.0127699	0.0119804	0.0138546	0.0104794	0.0122711	0.00142025
PC 40:5|PC 18:0_22:5	0.175284	0.172982	0.12841	0.12324	0.149979	0.027986	0.139989	0.152704	0.153045	0.17504	0.155195	0.0145588
PC 40:5|PC 20:1_20:4	0.104794	0.101162	0.0905164	0.101079	0.0993879	0.00616276	0.107782	0.099555	0.104676	0.0958656	0.10197	0.00529753
PE 44:11|PE 22:5_22:6	0.0133633	0.0129052	0.0300095	0.0323625	0.0221601	0.010468	0.0281606	0.0295112	0.0299073	0.016989	0.026142	0.00614767
PC 38:1	0.0526248	0.0458839	0.0496128	0.0480042	0.0490314	0.00284089	0.0477704	0.0513974	0.0514631	0.0424513	0.0482705	0.00424592
PC 40:4|PC 20:0_20:4	0.047843	0.047104	0.073394	0.0922322	0.0651433	0.0218067	0.065146	0.0593014	0.0655913	0.0372676	0.0568266	0.0133505
PC 40:4|PC 18:0_22:4	1.32324	1.15225	0.932166	1.00013	1.10195	0.173872	0.88367	0.920759	0.923426	1.02815	0.939	0.062139
PE 44:10|PE 22:4_22:6	0.0533763	0.0465482	0.0837421	0.111338	0.0737513	0.0298203	0.084283	0.0936066	0.0938959	0.0500785	0.080466	0.0207446
PS 40:4	0.0400836	0.0364544	0.0278062	0.0323524	0.0341741	0.00529121	0.0215507	0.0258305	0.0262632	0.0319434	0.0263969	0.00426567
PE O-45:10	0.000459653	0.000500216	0.000184476	0.000236394	0.000345185	0.000157903	0.00151882	0.00139422	0.000827294	0.00356564	0.00182649	0.00119785
PC 40:3|PC 18:0_22:3@9.9	0.159413	0.151609	0.247764	0.346041	0.226207	0.0910149	0.219225	0.201232	0.221201	0.123492	0.191288	0.0460812
PE 44:9	0.00547576	0.00667054	0.00491796	0.00589477	0.00573976	0.000738339	0.00481225	0.00511327	0.006069	0.00339007	0.00484615	0.00110876
PC 40:2|PC 18:1_22:1	0.217644	0.194553	0.567487	0.900407	0.470023	0.33382	0.448832	0.272371	0.581489	0.230652	0.383336	0.16246
PC O-41:2|PC O-23:1_18:1	0.00036455	0.000106093	0.00126654	0.00230911	0.00101157	0.000997856	0.000543503	0.000167836	0.0012399	0.000131671	0.000520728	0.000514337
PC 40:1|PC 22:0_18:1	0.140424	0.145064	0.385118	0.461037	0.282911	0.164803	0.231328	0.249834	0.336635	0.15292	0.242679	0.0754198
PC 41:7|PC 19:1_22:6	0.00260198	0.00216423	0.00665276	0.00711835	0.00463433	0.00261255	0.00690478	0.0088613	0.00995881	0.00359022	0.00732878	0.00279418
PC O-42:7|PC O-20:1_22:6	0.000400332	0.000314833	0.000391695	0.00057132	0.000419545	0.000108236	0.00582277	0.00558908	0.00676736	0.00502721	0.0058016	0.000725256
PC O-42:7__PC(P-20:0/22:6)	0.000616833	0.000641273	0.000856766	0.000686214	0.000700272	0.000108214	0.000531813	0.000655465	0.000661138	0.000770118	0.000654633	9.74073e-05
PC 40:0	0.00130711	0.00149167	0.00223683	0.000819991	0.0014639	0.000588045	0.00143717	0.00160447	0.00137362	0.000917752	0.00133325	0.000293615
PC 41:6@9.97	0.000328405	0.000395802	0.000306302	0.000334915	0.000341356	3.83074e-05	0.000124068	0.000154759	6.62869e-05	2.81119e-05	9.33064e-05	5.68713e-05
PC 41:6|PC 19:0_22:6@9.11	0.00448743	0.0039678	0.00951366	0.00948107	0.00686249	0.00304991	0.009521	0.0128472	0.0152345	0.00730713	0.0112275	0.00351005
PC O-42:6|PC O-20:0_22:6	0.00838065	0.00819678	0.00675643	0.00697356	0.00757685	0.00083015	0.0371092	0.0273931	0.0319328	0.0442317	0.0351667	0.00723035
PC O-42:6|PC O-18:1_24:5	0.00265025	0.0024879	0.00126713	0.00169158	0.00202421	0.000655936	0.0121091	0.010255	0.00761446	0.0222934	0.013068	0.00642082
PC 41:5	0.000251412	0.000276085	0.000619598	0.00099266	0.000534939	0.000348362	0.00101062	0.00085227	0.00129405	0.000544366	0.000925326	0.00031289
PC O-42:5|PC O-18:0_24:5__PC(P-20:0/22:4)	0.00813454	0.00750014	0.00536415	0.00569295	0.00667294	0.00135325	0.0436728	0.0290402	0.0322113	0.0652179	0.0425355	0.0163758
PC O-42:5|PC O-18:1_24:4	0.00484869	0.00440437	0.00144125	0.00168058	0.00309372	0.00178189	0.0542022	0.0358606	0.0467837	0.0503273	0.0467935	0.00789313
PC 40:8@7.63	0.0067517	0.00168029	0.00707855	0.00871207	0.00605565	0.00304035	0.00552664	0.00529592	0.00478221	0.00165302	0.00431445	0.00180136
PC 40:8@7.42	0.00488605	0.00525681	0.00458806	0.00363423	0.00459129	0.000694207	0.00512958	0.00553854	0.00481513	0.00482749	0.00507769	0.00033991
PC 42:11	0.00255685	0.00231108	0.00288478	0.00237902	0.00253293	0.000256435	0.00466568	0.0040722	0.00358942	0.00383196	0.00403982	0.000461453
PC 41:4|PC 21:0_20:4	0.00461068	0.00434811	0.00910211	0.0118055	0.00746659	0.00362316	0.00423578	0.00515846	0.0057016	0.00338409	0.00461998	0.00102224
PC O-42:4|PC O-22:0_20:4@10.85	0.00334459	0.00365953	0.00437999	0.00499138	0.00409387	0.000738796	0.00399571	0.00326959	0.00441527	0.00328989	0.00374262	0.00056132
PC O-42:4|PC O-22:0_20:4@10.48	0.00567436	0.00651184	0.00297968	0.00722318	0.00559726	0.00185632	0.0655582	0.0433308	0.0557348	0.0704745	0.0587746	0.0119813
PC 40:7@8.29	0.000885073	0.000543807	0.00694599	0.00821151	0.0041466	0.00399907	0.00339392	0.00375477	0.00196619	0.0011002	0.00255377	0.00123913
PC 40:7@7.99	0.00217895	0.0024314	0.002225	0.00370202	0.00263434	0.000720199	0.00252021	0.00363552	0.00433151	0.0027416	0.00330721	0.000835914
PC 42:10|PC 20:4_22:6	0.565605	0.578911	0.545768	0.479057	0.542335	0.044329	0.71111	0.783143	0.702587	0.749217	0.736514	0.0371125
PC 41:3	0.00161038	0.00160591	0.00514843	0.00619507	0.00363995	0.00238472	0.00275392	0.00299376	0.00361815	0.0021458	0.00287791	0.000609022
PC O-42:3|PC O-18:1_24:2	0.0005873	0.000678503	0.00216351	0.0027289	0.00153955	0.0010727	0.0152025	0.0136522	0.016788	0.00508489	0.0126819	0.00522398
PS 42:10	0.0370192	0.0348264	0.0271317	0.0249604	0.0309844	0.00583987	0.0359428	0.0357344	0.0352859	0.0478066	0.0386924	0.0060823
PC 40:6	0.0053612	0.00473311	0.00792963	0.00831894	0.00658572	0.00180201	0.00692284	0.00804236	0.00926783	0.00616214	0.00759879	0.00135442
PC 42:9|PC 20:3_22:6	0.155665	0.146485	0.148805	0.127642	0.144649	0.0119892	0.232885	0.216765	0.187829	0.20521	0.210672	0.018993
PC 41:2|PC 18:1_23:1	0.00654112	0.00443851	0.0258527	0.0349307	0.0179408	0.0148719	0.0163627	0.0181889	0.0317807	0.00865911	0.0187478	0.00962008
PC O-42:2|PC O-18:1_24:1	0.00129673	0.00131643	0.00477263	0.00502269	0.00310212	0.00207584	0.0178047	0.0167452	0.0190597	0.00646598	0.0150189	0.00577989
PS 42:9@7.11	0.00820337	0.00882238	0.00573926	0.00592377	0.0071722	0.00157038	0.00960087	0.00737722	0.00709945	0.0081552	0.00805819	0.00112133
PC 42:8|PC 20:2_22:6	0.0780717	0.0690241	0.0788443	0.0879999	0.078485	0.00775331	0.101548	0.103941	0.096605	0.0731923	0.0938218	0.0140882
PC 41:1|PC 23:0_18:1	0.00537894	0.00603023	0.0183324	0.0223541	0.0130239	0.00861374	0.0144827	0.0184151	0.0263336	0.0110661	0.0175744	0.00656624
PC O-42:1|PC O-20:0_22:1	0.000156421	0.000180535	0.000294901	0.000302943	0.0002337	7.60236e-05	0.00158603	0.00144558	0.00169842	0.000746581	0.00136915	0.000427743
PS 42:8	0.0118196	0.0116777	0.00963052	0.0101691	0.0108242	0.00109137	0.012562	0.0106527	0.0103724	0.013168	0.0116888	0.00138526
PC 40:4	0.00716579	0.00669581	0.0036717	0.00368616	0.00530486	0.00188725	0.00381348	0.00407007	0.00371581	0.00585427	0.00436341	0.00100507
PC 42:7|PC 18:1_24:6	0.0234461	0.0260253	0.017801	0.0183987	0.0214178	0.00398078	0.0182409	0.0193982	0.0140349	0.0163689	0.0170107	0.00234386
PC 42:7|PC 20:1_22:6	0.0384275	0.036434	0.100701	0.115834	0.0728491	0.0413696	0.098156	0.116594	0.124836	0.0531577	0.098186	0.0320241
PS 42:7	0.00141644	0.000653396	0.00321449	0.00419972	0.00237101	0.0016245	0.00261242	0.00439447	0.00625995	0.00103179	0.00357466	0.00225647
PC 42:6|PC 20:0_22:6	0.0159769	0.0138121	0.0292891	0.0321991	0.0228193	0.00926981	0.0272748	0.0299031	0.0321148	0.0186542	0.0269867	0.00589677
PC 42:6|PC 18:0_24:6	0.0459495	0.0477577	0.0311542	0.0378473	0.0406772	0.00767305	0.0330319	0.037226	0.0345063	0.0346241	0.0348471	0.00174358
PE 46:12|PE 22:6_24:6	0.00529038	0.00557939	0.0152731	0.0169964	0.0107848	0.00621861	0.0133262	0.0154854	0.0159947	0.00808208	0.0132221	0.00361666
PC O-44:12|PC O-22:6_22:6	0.000324404	0.00035976	0.000285678	0.000153205	0.000280762	9.02592e-05	0.0020337	0.00173303	0.00111592	0.00332984	0.00205312	0.000932951
PC 40:2	0.0125847	0.0161344	0.0227488	0.0255624	0.0192576	0.00595037	0.019636	0.0146393	0.0212974	0.0149068	0.0176199	0.00335826
PC 42:5|PC 18:1_24:4	0.0502954	0.0496001	0.0374391	0.0412133	0.044637	0.00632935	0.0294403	0.0323668	0.0292135	0.0344208	0.0313603	0.00249499
PC 42:5|PC 18:0_24:5	0.0677764	0.0614726	0.0394474	0.0546305	0.0558317	0.0121708	0.0525696	0.0410579	0.0457113	0.0480384	0.0468443	0.00479483
PC 40:1	0.0126017	0.0132711	0.0310841	0.0362504	0.0233018	0.0121565	0.0153504	0.0152116	0.0229206	0.0110808	0.0161409	0.00493483
PC 42:4|PC 18:0_24:4	0.343559	0.353769	0.215573	0.236166	0.287267	0.0715137	0.174678	0.154703	0.157845	0.229297	0.179131	0.0345751
PC 42:4|PC 22:0_20:4	0.0378182	0.0335934	0.0819081	0.113235	0.0666387	0.037978	0.0631052	0.0583866	0.0773194	0.038125	0.059234	0.0162108
PC 42:3|PC 22:0_20:3	0.0256242	0.0246284	0.0772531	0.107343	0.0587121	0.0406825	0.063595	0.0574445	0.0635829	0.0311848	0.0539518	0.0154519
PC 42:2|PC 18:1_24:1	0.0781709	0.0802498	0.293268	0.388396	0.210021	0.155962	0.191347	0.218266	0.303084	0.106216	0.204729	0.0811189
PC 42:1|PC 24:0_18:1	0.0461093	0.0528	0.112216	0.160405	0.0928826	0.0539365	0.10242	0.11169	0.166774	0.0805675	0.115363	0.0366736
PI 36:4	0.0373856	0.0406424	0.0313921	0.0289	0.03458	0.00538668	0.0212346	0.0299961	0.0331623	0.0274492	0.0279606	0.00505641
PC 43:6	0.000645142	0.000625269	0.00124429	0.00184815	0.00109071	0.000580939	0.00112723	0.00121715	0.00131488	0.000577439	0.00105918	0.000330173
PC O-44:6|PC O-24:2_20:4	0.00310467	0.00329425	0.00181456	0.00159073	0.00245105	0.00087244	0.00324955	0.00183695	0.0020057	0.00289112	0.00249583	0.000682809
PC O-44:6	0.00170712	0.00176629	0.00138752	0.00151222	0.00159329	0.00017493	0.00247027	0.00157276	0.00176423	0.00193048	0.00193443	0.000385967
PC 44:12|PC 22:6_22:6	0.243645	0.235007	0.657664	0.582984	0.429825	0.2221	0.935604	0.965442	0.921735	0.517944	0.835181	0.212276
PC 43:5	0.00209338	0.00192562	0.00527954	0.00683568	0.00403356	0.00242295	0.00281112	0.00341979	0.004477	0.00200646	0.00317859	0.00104131
PC O-44:5	0.00179082	0.00197389	0.00198347	0.00207514	0.00195583	0.000119099	0.00286973	0.00210344	0.00315461	0.0025569	0.00267117	0.000450376
PS 44:12|PS 22:6_22:6	0.121788	0.121214	0.202435	0.192591	0.159507	0.0440697	0.258289	0.270161	0.277594	0.203801	0.252461	0.0334003
PC 44:11|PC 22:5_22:6@7.32	0.00987768	0.00919039	0.0198483	0.0178163	0.0141832	0.00543931	0.0218348	0.0248453	0.0264448	0.0143851	0.0218775	0.0053481
PC 44:11|PC 22:5_22:6@7.56	0.0301851	0.0281232	0.0511806	0.0471116	0.0391501	0.0116916	0.0727359	0.0852848	0.0852152	0.0614827	0.0761796	0.0114368
PC 41:1	0.000357973	0.000403141	0.00131324	0.0014832	0.00088939	0.00059192	0.000971092	0.00121969	0.00171357	0.000744232	0.00116215	0.000415745
PC 43:4|PC 23:0_20:4	0.00182157	0.00179916	0.00733975	0.00963913	0.0051499	0.00396879	0.0067983	0.00772832	0.0113326	0.00404469	0.00747598	0.00300945
PS 44:11	0.0278969	0.0261253	0.0202246	0.0265514	0.0251996	0.00340151	0.0375766	0.0237779	0.0284414	0.0299334	0.0299323	0.00573108
PC 44:10|PC 20:4_24:6	0.0953891	0.0789427	0.114239	0.0939829	0.0956384	0.014463	0.145012	0.152679	0.148724	0.107711	0.138532	0.0207842
PS 44:10	0.254235	0.217421	0.200586	0.231445	0.225922	0.0227034	0.220269	0.260729	0.235679	0.287231	0.250977	0.029362
PC 44:9	0.00873572	0.00985384	0.00745847	0.00862306	0.00866777	0.000979079	0.010015	0.00862157	0.0076749	0.00742254	0.0084335	0.00117389
PC 43:2	0.00062933	0.000691783	0.00358372	0.00437693	0.00232044	0.001944	0.00235425	0.00304093	0.00379276	0.00143116	0.00265477	0.00100526
PC 44:8|PC 22:4_22:4	0.0264929	0.0271256	0.0109111	0.0136818	0.0195529	0.0084589	0.0114989	0.0110907	0.00939576	0.0136213	0.0114017	0.00173749
PC 43:1	0.000473581	0.000557278	0.0017956	0.00231182	0.00128457	0.000913428	0.00195133	0.00215429	0.00332067	0.00126423	0.00217263	0.00085489
PC 42:4@10.4	0.00224297	0.00248273	0.00278352	0.00303567	0.00263622	0.000346154	0.00195275	0.00164838	0.00284579	0.00208995	0.00213422	0.000509005
PC 42:4@10.07	0.0142526	0.0152335	0.00550876	0.0051081	0.0100258	0.00546425	0.00171845	0.0017186	0.00186419	0.0059536	0.00281371	0.00209438
PC 44:7|PC 22:1_22:6	0.00372745	0.00356525	0.00904993	0.0102689	0.00665287	0.00350775	0.00816443	0.0104577	0.0100784	0.00432557	0.00825652	0.00280625
PC 44:6|PC 22:0_22:6	0.00476207	0.00547671	0.00712368	0.00693	0.00607311	0.001142	0.00876573	0.00735153	0.00860175	0.00384329	0.00714058	0.00228712
PC 44:6|PC 24:2_20:4	0.00358785	0.00381427	0.00331491	0.00767544	0.00459812	0.00206168	0.00652862	0.00609566	0.00721967	0.00385026	0.00592355	0.00145765
PC 42:2	0.00647446	0.00673139	0.0234891	0.0303379	0.0167582	0.0120555	0.0116626	0.0127898	0.019291	0.00693004	0.0126684	0.00509292
PC 44:5|PC 24:1_20:4	0.0163344	0.0189881	0.0696541	0.095692	0.0501672	0.0390258	0.029804	0.0502091	0.0840282	0.0298022	0.0484609	0.0255885
PC 44:5	0.0079362	0.00880938	0.00714439	0.00998261	0.00846815	0.00121728	0.00530338	0.00417021	0.0064442	0.00561315	0.00538274	0.000940979
PC 42:1	0.00336802	0.00416567	0.00966571	0.0122355	0.00735874	0.00429057	0.00743923	0.00767815	0.012384	0.00585285	0.00833855	0.00281597
PC 44:4|PC 24:1_20:3	0.00561847	0.00513112	0.0130363	0.0186037	0.0105974	0.0064477	0.0124693	0.0118305	0.0153674	0.00575669	0.011356	0.00403766
PC 44:4|PC 24:0_20:4	0.0201262	0.0201001	0.0628192	0.0870741	0.0475299	0.0331706	0.0595924	0.056004	0.0832405	0.0338905	0.0581819	0.0202051
PC 44:3|PC 24:0_20:3	0.00261721	0.00237052	0.0097818	0.0116225	0.006598	0.00479931	0.00938822	0.00793875	0.0100454	0.00385878	0.00780779	0.00277588
PC 44:2|PC 18:1_26:1	0.0038796	0.00432686	0.0248444	0.0279871	0.0152595	0.0129472	0.0132857	0.0163203	0.0231849	0.00563968	0.0146077	0.00727268
PC 44:1	0.000950989	0.00116415	0.00461229	0.00526208	0.00299738	0.00225723	0.00363977	0.00368068	0.00544084	0.00182886	0.00364754	0.00147475
PI 38:5	0.0490312	0.0552474	0.0442699	0.0462694	0.0487045	0.00477883	0.0446269	0.0436092	0.0493258	0.0508556	0.0471044	0.00352895
PI 38:4	0.0312363	0.034061	0.0247318	0.0273506	0.0293449	0.00412619	0.0230014	0.0248001	0.0335732	0.031287	0.0281654	0.00506561
PC 46:12|PC 22:6_24:6	0.00613594	0.00565514	0.0234692	0.0138964	0.0122892	0.0083556	0.0257858	0.0293638	0.0292641	0.0136502	0.024516	0.00743244
PC 45:5	0.000237363	0.000215764	0.00191197	0.00255645	0.00123039	0.00118864	0.00140741	0.00157155	0.00220863	0.000569282	0.00143922	0.000675107
PS 46:12	0.00702285	0.0077372	0.0113563	0.00870066	0.00870426	0.00189699	0.0179587	0.0194269	0.0181552	0.0140329	0.0173934	0.00233295
PC 46:11	0.000888391	0.00054021	0.000208745	0.000713809	0.000587789	0.000289932	0.00133074	0.00110514	0.000718662	0.000913134	0.00101692	0.000262039
PC 45:4	0.000326104	0.000321615	0.00172034	0.00235295	0.00118025	0.00102205	0.00184272	0.00214096	0.00272201	0.000868462	0.00189354	0.000774801
PS 46:11@7.52	0.00860904	0.00943912	0.00469245	0.00462986	0.00684262	0.00254176	0.00596721	0.00530363	0.00410986	0.00928462	0.00616633	0.00221636
PC 46:10|PC 24:4_22:6	0.0119708	0.0125813	0.0110303	0.0076084	0.0107977	0.00221985	0.00933882	0.0101064	0.00960184	0.00717973	0.00905671	0.00129122
PS 46:10	0.00105511	5.054e-05	0.00328521	0.00165684	0.00151192	0.00135522	0.00172035	0.00166698	0.00219727	0.00298619	0.0021427	0.000610776
PC 44:4	0.00157763	0.00168231	0.0051961	0.00650494	0.00374024	0.002495	0.0037341	0.00312032	0.00543669	0.00240963	0.00367518	0.00129304
PC 46:7|PC 24:1_22:6	0.00171431	0.0015243	0.00438984	0.00532198	0.00323761	0.00190859	0.00623334	0.00573755	0.00713263	0.00234327	0.0053617	0.0020935
PC 46:6|PC 24:0_22:6	0.00185259	0.00203944	0.0042824	0.00391457	0.00302225	0.00125409	0.00684022	0.00619457	0.00837783	0.00322116	0.00615844	0.00216174
PC 44:2	0.000275868	0.000290747	0.0018887	0.00210263	0.00113948	0.000992497	0.00101478	0.00102061	0.00167964	0.000376162	0.0010228	0.000532182
PC 46:5|PC 26:1_20:4	0.00362327	0.00329776	0.0260295	0.034163	0.0167784	0.0157331	0.0147679	0.0166932	0.0231715	0.00606411	0.0151742	0.00705747
PC 46:4|PC 26:0_20:4	0.0011043	0.00124591	0.00670314	0.00884128	0.00447365	0.00390801	0.00482817	0.00466273	0.00724087	0.0024188	0.00478764	0.00197036
PC 46:4	0.00029695	0.000360887	0.00105731	0.00203724	0.000938097	0.000809645	0.00172578	0.00180115	0.00232009	0.000728051	0.00164377	0.000665193
PI 40:8	0.00124162	0.00130588	0.000903488	0.00103297	0.00112099	0.000186002	0.00114316	0.00128867	0.00107683	0.00160338	0.00127801	0.000234264
PI 40:7	0.00210997	0.00230589	0.00343524	0.00381161	0.00291568	0.000835393	0.00393563	0.00411922	0.00549052	0.00307629	0.00415541	0.000999441
PC 46:2	0.000178587	0.000170646	0.000990566	0.00136202	0.000675455	0.00059788	0.000644968	0.000623987	0.000933527	0.000212543	0.000603756	0.000296594
PI 40:6	0.00109443	0.000947425	0.00461156	0.00585304	0.00312662	0.00248443	0.00339585	0.00439333	0.00673935	0.00224664	0.00419379	0.00191031
PC 46:5	0.000298121	0.000278156	0.00190921	0.00248941	0.00124372	0.00112858	0.000976673	0.000889519	0.00150014	0.000437818	0.000951036	0.000435639
PC 48:6@11.52	4.13644e-05	5.76706e-05	0.000298125	0.000354261	0.000187855	0.000161511	0.000790404	0.000587423	0.000686481	0.000148173	0.00055312	0.000282399
PC 48:6@10.82	0.0021464	0.00227128	0.00135744	0.00140138	0.00179412	0.000481913	0.00137799	0.000987968	0.00094583	0.00137709	0.00117222	0.000237708
PI 42:10	0.000668327	0.000664754	0.000724526	0.000787942	0.000711387	5.79138e-05	0.000946567	0.0010357	0.00100831	0.000812693	0.000950817	9.9342e-05
PC 48:5@11.28	0.00195992	0.00255258	0.000775708	0.000682432	0.00149266	0.000915106	0.00111466	0.000436922	0.000556709	0.00108712	0.000798853	0.000352353
PC 48:5@11.65	0.000295033	0.000309394	0.00177302	0.00216047	0.00113448	0.000973968	0.000718622	0.000778795	0.00118115	0.000394344	0.000768227	0.000322938
PC 48:4	0.000454679	0.000578134	0.000310334	0.000337265	0.000420103	0.000122584	0.00022596	0.000142561	0.000140089	0.000233697	0.000185577	5.12053e-05
PC 50:7	0.00225879	0.00269437	0.00091723	0.00128305	0.00178836	0.000827923	0.000757711	0.000525848	0.000582177	0.00139097	0.000814176	0.000397002
PC 50:6	0.00544152	0.0068263	0.00232164	0.00221534	0.0042012	0.0023026	0.00230197	0.00149645	0.00137961	0.00322034	0.00209959	0.000852292
PC 50:5	0.0033358	0.00392468	0.00114734	0.00112155	0.00238234	0.0014609	0.00104876	0.000738846	0.000805176	0.00176295	0.00108893	0.000468684
PC 50:4	0.000637879	0.000774406	0.000219166	0.000175535	0.000451746	0.000299522	0.000200754	0.000129312	0.000176755	0.000268329	0.000193788	5.78854e-05
PC 52:9	0.00248284	0.00251748	0.000847729	0.00105909	0.00172678	0.000897287	0.00100353	0.000528865	0.000377647	0.00196439	0.000968609	0.000715406
PC 52:8	0.00134562	0.00145835	0.000380424	0.000472182	0.000914143	0.000566427	0.000362238	0.000242731	0.000166864	0.000795718	0.000391888	0.000280975
ST 27:2;O	0.00200808	0.00164274	0.000768223	0.000709801	0.00128221	0.000645161	0.000611904	0.000825595	0.000225717	0.00263403	0.00107431	0.00106904
ST 27:1;O@8.19	0.00233547	0.00184832	0.00251892	0.00480497	0.00287692	0.00131615	0.0018955	0.00138329	0.0037659	0.00226369	0.00232709	0.0010249
ST 27:1;O@13.8	0.00693832	0.00650335	0.00300439	0.00392445	0.00509263	0.00192545	0.00840356	0.00313988	0.00572553	0.0067151	0.00599602	0.00220182
DG 32:0|DG 16:0_16:0	0.0142832	0.0139705	0.0112796	0.00868573	0.0120547	0.00261961	0.0123133	0.01549	0.0114037	0.0110255	0.0125581	0.00202792
DG 32:0	0.0230693	0.0228886	0.00792706	0.00513299	0.0147545	0.00956534	0.00831428	0.0110671	0.00810112	0.0120813	0.00989094	0.00198915
DG O-34:1|DG O-16:0_18:1	0.000529997	0.000562977	0.000898929	0.000720011	0.000677978	0.000169026	0.00387109	0.00491685	0.00376927	0.0028697	0.00385673	0.000837842
DG 34:2|DG 16:0_18:2	0.0097555	0.00764392	0.0174122	0.0142898	0.0122754	0.00440625	0.0146072	0.0252183	0.0188562	0.0120763	0.0176895	0.00574606
DG 34:1|DG 16:0_18:1	0.091326	0.0729489	0.152071	0.120134	0.10912	0.0345979	0.135026	0.218277	0.156794	0.100079	0.152544	0.0496599
DG 34:0|DG 16:0_18:0	0.00642528	0.00650967	0.0096269	0.00782349	0.00759633	0.00149744	0.0099654	0.0143131	0.00920916	0.00717879	0.0101666	0.00300431
DG 34:2	0.00525378	0.00402335	0.00561292	0.00405913	0.00473729	0.000817129	0.00350504	0.00599167	0.00502798	0.00447791	0.00475065	0.00103971
DG 34:1	0.0585464	0.0451907	0.0431003	0.0335029	0.0450851	0.0103167	0.0370465	0.0518231	0.0487628	0.0437821	0.0453536	0.00645378
DG 34:0	0.019335	0.021718	0.0135462	0.010401	0.0162501	0.00519413	0.0111871	0.0144761	0.00997978	0.0117058	0.0118372	0.00190208
DG O-36:2|DG O-18:1_18:1	0.000441663	0.000412679	0.000925702	0.000875136	0.000663795	0.000274264	0.00648491	0.00809017	0.00638192	0.00272395	0.00592024	0.00226987
DG 35:1|DG 17:0_18:1	0.000589896	0.000454923	0.00316458	0.00248648	0.00167397	0.00135934	0.00206678	0.00445786	0.00340171	0.00101481	0.00273529	0.00150757
DG O-36:1|DG O-18:0_18:1	0.000136864	0.000165207	0.000626234	0.00066744	0.000398936	0.000286978	0.00358161	0.00580559	0.00497853	0.00156744	0.0039833	0.00185373
DG 35:1	0.00186994	0.00149948	0.00485389	0.00389848	0.00303045	0.00160925	0.00202467	0.00418099	0.00358591	0.00151531	0.00282672	0.00126141
DG 36:4|DG 16:0_20:4	0.0275876	0.0374271	0.0589896	0.0472795	0.042821	0.0134469	0.0554815	0.122756	0.0523716	0.0489786	0.069897	0.0353395
DG 36:3|DG 18:1_18:2	0.010333	0.0102977	0.0280342	0.0237459	0.0181027	0.00916087	0.0145675	0.0257548	0.0162551	0.0124482	0.0172564	0.00587575
DG 36:2|DG 18:0_18:2	0.0241903	0.0207008	0.0930831	0.0808129	0.0546968	0.0376029	0.0665539	0.11274	0.085707	0.0384498	0.0758626	0.031322
DG 36:4	0.00385474	0.00518432	0.00613532	0.00449769	0.00491802	0.000976383	0.00596017	0.0132586	0.00524086	0.00651552	0.00774379	0.00371338
DG 36:1|DG 18:0_18:1	0.0316988	0.025803	0.136156	0.114484	0.0770354	0.0565031	0.094222	0.174312	0.142812	0.0524334	0.115945	0.0536475
DG 36:3	0.00545909	0.00523772	0.00869881	0.00554684	0.00623561	0.00164728	0.00179018	0.00304008	0.00186807	0.0032463	0.00248616	0.000763998
DG O-38:7|DG O-16:1_22:6	0.00359429	0.0037161	0.00216885	0.00147829	0.00273938	0.00109555	0.00147467	0.00209164	0.00120385	0.00349333	0.00206587	0.00102158
DG 36:0|DG 16:0_20:0	0.000360077	0.000396316	0.000981667	0.000876841	0.000653725	0.000321359	0.00083118	0.00126486	0.000867283	0.000370227	0.000833386	0.000365985
DG 36:2	0.0245968	0.0195649	0.0496065	0.0415709	0.0338348	0.0141134	0.0275779	0.0404525	0.036518	0.0268143	0.0328407	0.00672003
DG 36:1	0.0574465	0.0512844	0.113301	0.0905654	0.0781494	0.0290984	0.0687866	0.11409	0.0979919	0.0586652	0.0848833	0.0256342
DG 36:0	0.00173663	0.00198371	0.00228873	0.00207009	0.00201979	0.000228283	0.00140559	0.00222278	0.00163335	0.00128458	0.00163658	0.000416695
DG 37:4|DG 17:0_20:4	0.00199711	0.00265617	0.00955701	0.00700116	0.00530286	0.00360162	0.00456371	0.0102388	0.00528373	0.00295981	0.00576151	0.00313892
DG O-38:2|DG O-18:1_20:1	0.000191776	0.0002079	0.00105766	0.00103925	0.000624147	0.000490051	0.00388912	0.0062504	0.00522476	0.00121337	0.00414441	0.0021801
DG 37:1|DG 19:0_18:1	0.000123224	0.000116532	0.0008722	0.000710655	0.000455653	0.000393298	0.000579802	0.00122823	0.00109052	0.000237412	0.00078399	0.000458892
DG O-38:1|DG O-18:0_20:1	0.000143607	0.00015241	0.000508932	0.000548205	0.000338288	0.00022033	0.00203466	0.00266402	0.00268711	0.000677422	0.0020158	0.000942066
TG 36:0|TG 10:0_12:0_14:0	0.00289221	0.00205835	0.00130363	0.00111983	0.0018435	0.000808523	0.00632177	0.00173432	0.00512973	0.00177028	0.00373903	0.00234517
DG 38:6|DG 16:0_22:6	0.0389598	0.0340897	0.0518276	0.0336498	0.0396317	0.00847913	0.0424519	0.0856195	0.0481426	0.0439778	0.0550479	0.0205224
DG 37:1	0.000322716	0.000316102	0.00226351	0.0015611	0.00111586	0.000963332	0.00125028	0.00270278	0.0019914	0.000601909	0.00163659	0.000909662
DG 38:5|DG 18:1_20:4	0.0328759	0.0424982	0.107414	0.0913023	0.0685226	0.0364208	0.0591454	0.114474	0.0618548	0.0437728	0.0698117	0.0308211
DG 38:4|DG 18:0_20:4	0.461536	0.57326	1.1595	0.964944	0.789809	0.327616	1.00837	1.67741	0.845541	0.644424	1.04394	0.447783
DG 38:4|DG 16:0_22:4	0.00978578	0.00909399	0.0279747	0.0238604	0.0176787	0.00966466	0.0168275	0.0284415	0.016542	0.00990299	0.0179285	0.00770424
DG 38:3|DG 18:0_20:3@10.82	0.0105047	0.00990684	0.084866	0.0716231	0.0442251	0.0396532	0.0620501	0.115902	0.070924	0.0229022	0.0679445	0.0381765
DG 38:3|DG 18:0_20:3@11.03	0.00374703	0.00398086	0.0151724	0.0156632	0.00964086	0.0066743	0.0166459	0.025512	0.0189273	0.00674772	0.0169582	0.00777596
DG 38:5	0.00909331	0.0107191	0.0177687	0.0139593	0.0128851	0.00383287	0.00797136	0.0151346	0.00869802	0.00826253	0.0100166	0.00342504
DG 38:2|DG 18:1_20:1	0.00613613	0.00538685	0.0490786	0.0435534	0.0260387	0.0235245	0.0265784	0.0475016	0.0356132	0.00959879	0.029823	0.015975
DG 38:4	0.180158	0.212283	0.205459	0.177461	0.19384	0.0176128	0.17785	0.258241	0.165952	0.175285	0.194332	0.0429114
DG 38:1|DG 18:0_20:1	0.00440842	0.00390393	0.0265234	0.0248283	0.014916	0.0124453	0.0137551	0.0294198	0.0258679	0.00665958	0.0189256	0.0105753
DG 38:1|DG 20:0_18:1	0.00332269	0.00246142	0.00893182	0.0059627	0.00516966	0.00291711	0.00396397	0.00639709	0.00834685	0.0027897	0.0053744	0.00248672
DG 38:2	0.00888472	0.00805666	0.0346475	0.0294801	0.0202673	0.013788	0.0179533	0.0299119	0.0229705	0.0103423	0.0202945	0.00824993
DG O-40:6|DG O-18:2_22:4	0.00294991	0.00306472	0.0057848	0.00445023	0.00406241	0.00133542	0.0717658	0.104577	0.0737063	0.0882062	0.0845639	0.0152258
DG 38:1	0.00908363	0.00844555	0.035781	0.0303437	0.0209135	0.0142052	0.0137556	0.0295607	0.0253962	0.0100445	0.0196892	0.00927798
DG O-40:5|DG O-18:1_22:4	0.000860496	0.000890442	0.00223685	0.00196492	0.00148818	0.000716255	0.0025758	0.00347577	0.00272836	0.00253512	0.00282876	0.000439283
DG 39:4|DG 19:0_20:4	0.000561186	0.00057126	0.00382613	0.00291181	0.0019676	0.00166067	0.00217753	0.00493787	0.00284324	0.00100698	0.0027414	0.00164934
DG O-40:4|DG O-18:0_22:4	0.00085493	0.000745884	0.00174747	0.00165116	0.00124986	0.000522372	0.0199723	0.0239931	0.018629	0.0106348	0.0183073	0.00559975
DG O-40:2|DG O-18:1_22:1	0.000145594	0.000175237	0.000583647	0.000594711	0.000374797	0.000247884	0.00215624	0.00281836	0.0030613	0.000699145	0.00218376	0.00106107
DG 39:4	0.000994835	0.00112843	0.00415109	0.00333791	0.00240307	0.00158507	0.00150047	0.0032954	0.00223921	0.00101052	0.0020114	0.000993876
DG 39:1|DG 21:0_18:1	0.000147346	0.000125199	0.000632839	0.000678644	0.000396007	0.000300634	0.00030207	0.00069162	0.000772634	0.000230802	0.000499281	0.000272452
DG 40:7|DG 18:1_22:6	0.00338756	0.00387492	0.00731474	0.00639115	0.00524209	0.00190829	0.00629414	0.0103953	0.00723028	0.00570244	0.00740554	0.00209007
TG 38:0|TG 10:0_12:0_16:0	0.00479992	0.00284019	0.00143453	0.00147954	0.00263854	0.00158168	0.00906174	0.00155548	0.00418024	0.00232122	0.00427967	0.00337317
DG 39:2	0.000120888	0.000106284	0.00105809	0.000827462	0.000528181	0.00048794	0.000416596	0.00085427	0.000752143	0.000153182	0.000544048	0.000320708
DG 40:6|DG 18:0_22:6	0.0307998	0.0319908	0.0730707	0.0498785	0.046435	0.0197856	0.0836581	0.153425	0.0750683	0.0518936	0.0910113	0.0437185
DG 39:1	0.000188274	0.000176263	0.000891382	0.000809713	0.000516408	0.0003873	0.000392339	0.000834593	0.000920588	0.000281208	0.000607182	0.000317467
DG 40:5|DG 18:0_22:5@10.77	0.00101991	0.00109961	0.00295309	0.00210626	0.00179472	0.000916947	0.00291639	0.00559265	0.00331456	0.00219914	0.00350569	0.00146586
DG 40:5|DG 18:0_22:5@10.48	0.00614105	0.00626453	0.0255889	0.0217312	0.0149314	0.0102014	0.0121048	0.0200502	0.0142557	0.0068806	0.0133228	0.00545017
DG 40:4|DG 20:0_20:4	0.00217033	0.00238848	0.0150032	0.0133086	0.00821764	0.00689227	0.00748653	0.0129772	0.00923777	0.00267753	0.00809476	0.00427632
DG 40:4|DG 18:0_22:4	0.0121597	0.0115237	0.065309	0.050219	0.0348029	0.0272208	0.0367271	0.0784408	0.0504167	0.0205189	0.0465259	0.0245362
DG 40:6	0.0181445	0.0185882	0.0133884	0.00810518	0.0145566	0.00490281	0.0189109	0.0296412	0.015695	0.0220158	0.0215657	0.00597018
DG 40:3|DG 18:0_22:3	0.00115232	0.000966266	0.00802066	0.00716433	0.00432589	0.00378887	0.00490478	0.00784636	0.00583537	0.00158982	0.00504408	0.00260961
DG 40:2|DG 18:1_22:1	0.00280265	0.00239798	0.0186545	0.0186907	0.0106365	0.00928082	0.00932357	0.0193231	0.0166445	0.0041073	0.0123496	0.00693227
DG 40:4	0.0216993	0.0202042	0.067833	0.0420145	0.0379378	0.0222749	0.0249743	0.0501085	0.0347294	0.0180867	0.0319747	0.0138841
DG 40:1|DG 22:0_18:1	0.00361026	0.00370556	0.0126605	0.0134958	0.00836803	0.0054496	0.00794495	0.0123016	0.0139491	0.00414933	0.00958625	0.00442198
DG 40:3	0.00171461	0.00165883	0.010823	0.00835917	0.0056389	0.00467317	0.00559895	0.0089678	0.00683734	0.00248638	0.00597262	0.00270877
DG 40:2	0.00451704	0.00408444	0.0203371	0.0185641	0.0118757	0.00877848	0.00798019	0.0162136	0.0139873	0.00506298	0.010811	0.00517463
DG 40:1	0.00638705	0.00663914	0.0188183	0.0177194	0.012391	0.00680278	0.0100774	0.015648	0.0153063	0.00623877	0.0118176	0.00450903
DG O-42:4|DG O-18:0_24:4	3.45662e-05	4.70912e-05	0.000250173	0.000292294	0.000156031	0.000134229	0.00191586	0.00247154	0.00245599	0.00131851	0.00204048	0.00054627
TG 40:2|TG 10:0_12:0_18:2	0.00112011	0.000565641	0.000188169	0.000416115	0.000572509	0.000396691	0.00264332	0.000841551	0.00338085	0.000851928	0.00192941	0.00128592
TG 40:1|TG 10:0_12:0_18:1	0.00172013	0.000885865	0.000380502	0.000576671	0.000890792	0.000590733	0.00272968	0.000455968	0.00263152	0.0010575	0.00171867	0.00113827
DG 41:1|DG 23:0_18:1	0.000268751	0.000287218	0.000928577	0.00108373	0.000642068	0.000425219	0.000627307	0.00119065	0.00169757	0.000531456	0.00101175	0.00054186
TG 40:0|TG 10:0_14:0_16:0	0.00818849	0.00537183	0.00236358	0.0030138	0.00473442	0.0026406	0.0122895	0.00215909	0.00685653	0.00383423	0.00628484	0.00445011
TG 40:0|TG 10:0_12:0_18:0	0.00107048	0.000521563	0.000293374	0.000297454	0.000545718	0.000365729	0.00282902	0.000640825	0.000927974	0.000420719	0.00120463	0.00110266
DG 41:2	9.03983e-05	0.000110174	0.000617923	0.00070813	0.000381656	0.000327078	0.000242442	0.000581567	0.000619558	0.000167871	0.00040286	0.000230831
CE 22:6	0.00165442	0.00152026	0.000619165	0.000876608	0.00116761	0.000498939	0.00210797	0.00109422	0.00178806	0.00189664	0.00172172	0.000438917
DG 42:5|DG 22:1_20:4	0.000936724	0.000791213	0.00335367	0.00306994	0.00203789	0.00136176	0.00216714	0.00392735	0.00285792	0.00130527	0.00256442	0.00110861
DG 42:4|DG 22:0_20:4	0.000592755	0.000493004	0.00285153	0.00295361	0.00172273	0.00136361	0.00201933	0.00396345	0.00360701	0.00110177	0.00267289	0.00134582
DG 42:4|DG 18:0_24:4	0.000984429	0.000888813	0.00440101	0.00374374	0.0025045	0.00183062	0.00347653	0.00573411	0.00450792	0.00166234	0.00384523	0.00172317
DG 42:3|DG 24:1_18:2	0.000546647	0.000496404	0.00321535	0.00339219	0.00191265	0.00160808	0.00214196	0.00387064	0.00335253	0.000811598	0.00254418	0.0013634
DG 42:2|DG 18:1_24:1@11.81	0.000438919	0.000219391	0.00199188	0.00182248	0.00111817	0.000918078	0.00100295	0.00137674	0.000989986	0.000379183	0.000937215	0.000412993
DG 42:2|DG 18:1_24:1@12.4	0.00286193	0.00278884	0.0141129	0.015307	0.00876768	0.00687892	0.0081367	0.0144789	0.0171461	0.00429765	0.0110148	0.00585937
DG 42:4@11.84	0.000894362	0.000770751	0.00273948	0.00268216	0.00177169	0.00108584	0.00161828	0.00302106	0.00263169	0.00127932	0.00213759	0.000822795
DG 42:4@11.53	0.00144731	0.00138189	0.00697506	0.00497354	0.00369445	0.00275657	0.0035665	0.00660033	0.00498124	0.00231421	0.00436557	0.0018457
DG 42:1|DG 24:0_18:1	0.00325074	0.00326985	0.00978988	0.0116549	0.00699135	0.00437502	0.00779823	0.0133001	0.0163427	0.00603808	0.0108698	0.00478326
DG 42:3	0.000726598	0.000696387	0.00362076	0.00380462	0.00221209	0.00173441	0.00206625	0.00366446	0.00338992	0.00106103	0.00254541	0.00121085
DG 42:2	0.00406606	0.00388015	0.0171506	0.0164294	0.0103815	0.00740606	0.00853169	0.0155469	0.0160762	0.00529264	0.0113618	0.00530988
DG 42:1	0.00309609	0.0030874	0.00917144	0.0103588	0.00642843	0.00388324	0.00724485	0.0124367	0.0137357	0.00573648	0.00978845	0.0038937
DG 44:12|DG 22:6_22:6	0.00205486	0.00356012	0.00552761	0.00427026	0.00385321	0.00144885	0.00371456	0.00760447	0.00559604	0.00352101	0.00510902	0.00190882
DG 43:4|DG 23:0_20:4	5.62781e-05	3.59619e-05	0.000196475	0.000235081	0.000130949	9.95581e-05	0.000222157	0.000538407	0.000546225	0.000143136	0.000362481	0.00021017
TG 42:2|TG 10:0_14:0_18:2	0.00291394	0.00150033	0.000803321	0.00135684	0.00164361	0.000898627	0.00513694	0.000922593	0.00484739	0.00160397	0.00312772	0.00217398
TG 42:1|TG 10:0_14:0_18:1	0.00483963	0.00291385	0.00126028	0.00221726	0.00280775	0.00151472	0.00759176	0.00129458	0.0073604	0.00319462	0.00486034	0.00311984
TG 41:1;1O|TG 10:0_16:0_15:1;1O	0.00243767	0.00306736	0.00274621	0.00237361	0.00265621	0.00031873	0.00219822	0.00328961	0.00303697	0.00266323	0.00279701	0.000474929
TG 42:0|TG 12:0_14:0_16:0	0.00766826	0.00583251	0.00262303	0.00393027	0.00501352	0.00220653	0.0105213	0.00269519	0.00901156	0.00454116	0.00669229	0.00368077
TG 42:1|TG 12:0_14:0_16:1	0.00307329	0.0019193	0.000769435	0.00126155	0.00175589	0.000996613	0.00431041	0.000792982	0.00399434	0.00194818	0.00276148	0.00167885
DG 44:5|DG 24:1_20:4	0.000380877	0.000303102	0.00293157	0.00312522	0.00168519	0.00155333	0.00182848	0.00436618	0.00381968	0.000941671	0.002739	0.00162019
TG 42:0|TG 14:0_14:0_14:0	0.00291243	0.00231669	0.00114393	0.00143054	0.0019509	0.000812469	0.00366558	0.00119717	0.00277503	0.00178605	0.00235596	0.00108909
DG 44:4|DG 24:0_20:4	0.000826086	0.000773671	0.00399025	0.00430948	0.00247487	0.00193862	0.00429306	0.00683905	0.00807876	0.00215607	0.00534174	0.00264458
DG 44:3|DG 24:0_20:3	0.000220639	0.000224718	0.00154502	0.00167471	0.000916271	0.000802641	0.000850672	0.0014724	0.00189199	0.000459481	0.00116864	0.000637579
DG 44:2|DG 18:1_26:1	0.000304314	0.000308571	0.00257258	0.00290598	0.00152286	0.00141118	0.0010881	0.0020728	0.00259758	0.00059247	0.00158774	0.000912007
DG 44:4	0.00110053	0.00106119	0.00424811	0.004133	0.00263571	0.00179607	0.00413986	0.00644318	0.00657748	0.00235716	0.00487942	0.00201969
DG 44:1|DG 26:0_18:1	0.000136386	0.000121488	0.000702784	0.000806454	0.000441778	0.000363759	0.000453886	0.000698459	0.000941546	0.000232204	0.000581524	0.00030638
DG 44:3	0.000251865	0.000283601	0.00143157	0.00185457	0.000955403	0.000812718	0.000911047	0.00169514	0.00181764	0.000547408	0.00124281	0.000613374
DG 44:2	0.000395062	0.000374094	0.00267125	0.00296158	0.0016005	0.00140904	0.00114066	0.00225026	0.00238911	0.000669758	0.00161245	0.000840884
DG 44:1	0.000117245	0.000122724	0.000746295	0.000746164	0.000433107	0.00036157	0.000401626	0.000661486	0.000791075	0.000200625	0.000513703	0.000264168
TG 44:3|TG 10:0_16:0_18:3	0.00118774	0.000616347	0.000270647	0.000507366	0.000645524	0.000389216	0.00166046	0.000379302	0.00296862	0.00105285	0.00151531	0.00110114
TG 44:2|TG 12:0_14:0_18:2	0.00850522	0.00522718	0.00259997	0.00453518	0.00521689	0.00245807	0.0129881	0.00294231	0.0182726	0.00574337	0.00998658	0.00695925
TG 43:2;1O|TG 10:0_18:1_15:1;1O	0.00129094	0.00165824	0.00133423	0.000478084	0.00119037	0.000502348	0.00100852	0.00118184	0.00151899	0.00196942	0.00141969	0.000423358
TG 44:1|TG 12:0_14:0_18:1	0.00984795	0.00608679	0.00289111	0.00517509	0.00600024	0.00289597	0.0136471	0.0029902	0.0174609	0.00632732	0.0101064	0.00662187
TG 43:1;1O|TG 10:0_18:0_15:1;1O	0.00198286	0.00240241	0.00224685	0.00196727	0.00214985	0.00021167	0.00148169	0.00285101	0.0024262	0.00207548	0.00220859	0.000579126
TG 44:0|TG 12:0_14:0_18:0	0.0083133	0.00759704	0.00524005	0.00622441	0.0068437	0.00137628	0.00972846	0.0053114	0.0113761	0.00586693	0.00807072	0.00295206
TG 44:1|TG 12:0_16:0_16:1	0.00386821	0.00226344	0.00110524	0.00194515	0.00229551	0.00115671	0.00472358	0.00113619	0.00552173	0.00252995	0.00347786	0.00200924
DG 46:5|DG 26:1_20:4	0.000161286	0.000134902	0.00167502	0.00149805	0.000867314	0.00083369	0.000930047	0.00156976	0.00198553	0.000378149	0.00121587	0.000707362
DG 46:4|DG 26:0_20:4	6.31936e-05	0.000104832	0.000793267	0.000918614	0.000469976	0.000448923	0.000626694	0.00101052	0.00121588	0.000310161	0.000790815	0.000402871
TG 45:0|TG 14:0_15:0_16:0	0.00139764	0.00166274	0.0013082	0.00106763	0.00135905	0.000245782	0.00100317	0.00139518	0.00110342	0.00101892	0.00113017	0.000182071
TG 46:4|TG 10:0_18:2_18:2	0.0009781	0.000383684	0.000260764	0.00037243	0.000498745	0.000324351	0.00132859	0.000448554	0.00324269	0.00087865	0.00147462	0.00123226
TG 46:3|TG 10:0_18:1_18:2	0.00378673	0.00238674	0.0013011	0.00257988	0.00251361	0.00101842	0.00533411	0.00174143	0.0119431	0.00361017	0.00565719	0.00443997
TG 46:2|TG 12:0_16:0_18:2	0.015927	0.00991324	0.00603501	0.0108555	0.0106827	0.00407128	0.019746	0.00617515	0.0384842	0.0101938	0.0186498	0.0143959
TG 46:1|TG 12:0_16:0_18:1	0.018783	0.014256	0.00775587	0.0123975	0.0132981	0.00456542	0.0212563	0.00724609	0.0422337	0.0132877	0.021006	0.0152707
TG 46:3|TG 12:0_16:1_18:2	0.00223389	0.00152042	0.000762759	0.00140803	0.00148128	0.00060266	0.00306896	0.00106147	0.00642913	0.00220493	0.00319112	0.00230995
TG 46:0|TG 14:0_16:0_16:0	0.0133134	0.0140775	0.0105844	0.0104386	0.0121035	0.00186549	0.0127007	0.0125706	0.0134029	0.00990698	0.0121453	0.00153634
TG 46:2|TG 12:0_16:1_18:1	0.00754424	0.00470908	0.00280074	0.00489843	0.00498812	0.00194973	0.00826356	0.00297796	0.0143247	0.00493735	0.00762589	0.00497031
TG 46:1|TG 14:0_14:0_18:1	0.00664055	0.00534233	0.00278944	0.00396518	0.00468437	0.00167008	0.00648429	0.00234921	0.00950408	0.00429406	0.00565791	0.00307048
TG 47:2|TG 14:0_15:0_18:2	0.000297461	0.000352572	0.000251877	0.000359167	0.000315269	5.05115e-05	0.000392516	0.000223158	0.00101541	0.000273996	0.00047627	0.000366365
TG 47:1|TG 15:0_16:0_16:1	0.000983293	0.00114905	0.000972041	0.000958966	0.00101584	8.9365e-05	0.000804506	0.00073304	0.00176284	0.000790537	0.00102273	0.000494375
DG 48:1|DG 15:0_33:1	0.000209428	0.00027828	0.000148021	0.000180705	0.000204108	5.54474e-05	0.000302266	0.000223421	0.00028627	0.00028564	0.000274399	3.48455e-05
TG 47:0|TG 14:0_16:0_17:0	0.00338548	0.0043617	0.00334746	0.00252549	0.00340503	0.00075111	0.00285592	0.00375508	0.00314636	0.00298865	0.0031865	0.00039721
TG 48:4|TG 12:0_18:1_18:3	0.00274478	0.00181758	0.00111246	0.00209102	0.00194146	0.000675838	0.00407872	0.0015173	0.0106849	0.00244744	0.00468208	0.00413952
TG 48:4|TG 12:0_16:0_20:4	0.00257574	0.00277109	0.000613435	0.000743137	0.00167585	0.00115586	0.00268555	0.000661429	0.00281002	0.00200607	0.00204077	0.000985102
TG 48:3|TG 12:0_18:1_18:2	0.00878642	0.00568969	0.00378644	0.00758752	0.00646252	0.00219278	0.0108897	0.00433419	0.0287454	0.00732853	0.0128245	0.010947
TG 48:2|TG 14:0_16:0_18:2	0.0252866	0.0192244	0.0137751	0.0221563	0.0201106	0.00489557	0.0283659	0.0154068	0.0842224	0.021812	0.0374518	0.0316261
TG 48:1|TG 14:0_16:0_18:1	0.0382491	0.036495	0.0280573	0.0334762	0.0340694	0.00446658	0.0360091	0.0258534	0.0719635	0.0292109	0.0407592	0.0212275
TG 48:3|TG 14:0_16:0_18:3	0.00425944	0.00265762	0.00186792	0.00350524	0.00307256	0.0010359	0.00462001	0.00227297	0.0106203	0.00357682	0.00527251	0.00369219
TG 48:0|TG 14:0_16:0_18:0	0.0253139	0.0347136	0.0279588	0.0248036	0.0281975	0.0045589	0.0231038	0.0348215	0.0240892	0.0246885	0.0266757	0.00546964
TG 48:1|TG 14:0_18:0_16:1	0.00417036	0.00406509	0.00320398	0.00334736	0.0036967	0.000491554	0.00374917	0.00295922	0.00512607	0.00290483	0.00368482	0.00103541
TG 48:1(d7)|TG 15:0_18:1(d7)_15:0	0.0133672	0.0145734	0.0125657	0.0130754	0.0133954	0.000852338	0.00733782	0.00709649	0.00945148	0.00677881	0.00766615	0.00121204
TG 49:2|TG 15:0_16:0_18:2	0.00249431	0.00279704	0.00228655	0.00258254	0.00254011	0.000211503	0.00176946	0.00189646	0.00432475	0.00189552	0.00247155	0.00123691
DG 50:2|DG 16:0_34:2	0.000610634	0.00075663	0.00047887	0.000534176	0.000595077	0.000120491	0.000697961	0.000686142	0.000984805	0.000876332	0.00081131	0.000144733
TG 49:1|TG 15:0_16:0_18:1	0.00188832	0.00219228	0.00191469	0.00212059	0.00202897	0.000150454	0.00169619	0.00203359	0.00312111	0.00169531	0.00213655	0.000675421
DG 50:1|DG 18:0_32:1	0.000919223	0.00113535	0.000741467	0.000857177	0.000913306	0.000165348	0.00121705	0.00121738	0.00138053	0.00182789	0.00141071	0.000288578
TG 49:0|TG 15:0_16:0_18:0	0.00403251	0.00525128	0.00390309	0.00264381	0.00395767	0.00106587	0.00284689	0.00390347	0.00358964	0.00335487	0.00342372	0.000445405
TG 50:6|TG 12:0_16:0_22:6	0.00200873	0.00264595	0.0010682	0.0014608	0.00179592	0.000685498	0.00407772	0.00104671	0.00284234	0.00167567	0.00241061	0.00133741
TG 50:5|TG 14:0_18:2_18:3	0.00208511	0.0018942	0.000907656	0.00131793	0.00155123	0.00053891	0.00261125	0.000865601	0.00669913	0.00234392	0.00312997	0.00250021
TG 50:4|TG 14:0_18:1_18:3	0.00448044	0.00284715	0.00254931	0.00481135	0.00367206	0.00113908	0.006778	0.00357285	0.0223865	0.00518679	0.00948103	0.00870258
TG 50:4|TG 16:0_16:1_18:3	0.00646885	0.00714628	0.00291041	0.00296271	0.00487206	0.00225207	0.00574142	0.00312332	0.00888123	0.00516149	0.00572687	0.00238386
TG 50:3|TG 14:0_18:1_18:2	0.0213777	0.016464	0.0147178	0.0241638	0.0191808	0.00435721	0.0231028	0.0190173	0.100146	0.0268335	0.0422749	0.0387124
TG 50:2|TG 16:0_16:1_18:1	0.0612136	0.0519612	0.053679	0.0650763	0.0579825	0.00620589	0.0556196	0.0535094	0.181339	0.060974	0.0878605	0.0623981
TG 50:4|TG 14:0_16:0_20:4	0.00274128	0.0031018	0.00118557	0.00109344	0.00203052	0.00104001	0.00202975	0.0013129	0.0023906	0.00202121	0.00193862	0.000451269
TG 50:4|TG 14:0_18:2_18:2	0.0021455	0.00117812	0.00113437	0.00217236	0.00165759	0.000579281	0.00287986	0.00168273	0.00844752	0.00242348	0.0038584	0.00309893
TG 50:1|TG 16:0_16:0_18:1	0.0792038	0.0889576	0.0768639	0.0777763	0.0807004	0.00558841	0.0609922	0.0742577	0.120083	0.0709335	0.0815667	0.0262889
TG 50:3|TG 16:0_16:0_18:3	0.00463371	0.00348706	0.00338299	0.00501821	0.00413049	0.000819358	0.00424545	0.00412832	0.0141091	0.00554578	0.00700716	0.00477799
TG 50:0|TG 16:0_16:0_18:0	0.021639	0.0241288	0.0214735	0.0194618	0.0216758	0.00191145	0.0170754	0.0230787	0.0195928	0.0160216	0.0189421	0.00313844
TG 50:2|TG 14:0_18:0_18:2	0.00622601	0.00550604	0.00591638	0.00594448	0.00589823	0.000296492	0.0053381	0.00589473	0.0119494	0.00593864	0.00728022	0.00312478
TG 51:4|TG 16:0_17:1_18:3	0.000419021	0.00013037	0.000165317	0.000354703	0.000267353	0.000141196	0.000430794	0.000467217	0.0016892	0.000181836	0.000692262	0.000676617
DG 52:4|DG 16:0_36:4	0.000501849	0.000743056	0.000304756	0.000319894	0.000467389	0.000204437	0.000693361	0.00082156	0.000909556	0.0016105	0.00100874	0.000410875
TG 51:3|TG 16:0_17:1_18:2	0.000792184	0.00051152	0.000898868	0.00119285	0.000848856	0.000281568	0.000871177	0.000994249	0.00403829	0.00121257	0.00177907	0.00151275
DG 52:3|DG 18:1_34:2	0.000166358	0.000498488	0.000264909	0.000303525	0.00030832	0.000139313	0.000571266	0.000486678	0.000887908	0.000299771	0.000561406	0.000245451
TG 51:2|TG 16:0_17:1_18:1	0.00169193	0.00155397	0.00230259	0.00241931	0.00199195	0.000432424	0.00172048	0.00228641	0.00458608	0.00186921	0.00261555	0.00133535
DG 52:2|DG 16:0_36:2	0.000895527	0.00114823	0.00106911	0.00137016	0.00112076	0.000196937	0.00204052	0.002095	0.00304885	0.00218016	0.00234113	0.000475296
TG 51:1|TG 16:0_17:0_18:1	0.00189027	0.00228448	0.00222849	0.00194888	0.00208803	0.000197314	0.00172281	0.0019823	0.0024659	0.00152742	0.00192461	0.000406122
DG 52:1|DG 16:0_36:1	0.000354069	0.000463266	0.000329246	0.000538543	0.000421281	9.74696e-05	0.00064945	0.00072156	0.000813447	0.000796163	0.000745155	7.52368e-05
TG 50:1;1O|TG 16:0_16:0_18:1;1O	0.000884659	0.000918689	0.000799831	0.000732098	0.000833819	8.42419e-05	0.000701774	0.00078718	0.000999712	0.00075596	0.000811157	0.000130562
TG 51:0|TG 16:0_17:0_18:0	0.00264222	0.00309139	0.00238319	0.0018433	0.00249002	0.000521046	0.00186934	0.0027405	0.00228587	0.00216276	0.00226462	0.000362183
TG 52:6|TG 14:0_16:0_22:6	0.0116315	0.0145781	0.00995072	0.00992682	0.0115218	0.00218824	0.0146095	0.01129	0.0139273	0.00893302	0.01219	0.00260064
TG 52:6|TG 16:1_18:2_18:3	0.0018821	0.00151364	0.00127621	0.00188595	0.00163947	0.00029856	0.00267975	0.00177986	0.00570367	0.00204989	0.00305329	0.0018067
TG 52:5|TG 16:1_18:1_18:3	0.0101009	0.0102458	0.00507717	0.00671095	0.00803371	0.00255978	0.0076267	0.00780187	0.0349543	0.0105057	0.0152222	0.0132206
TG 52:7|TG 14:0_16:1_22:6	0.000552909	0.000741046	0.000422517	0.000426565	0.000535759	0.000149648	0.000750233	0.000599458	0.00114047	0.000719713	0.000802468	0.000234544
TG 52:4|TG 16:0_18:1_18:3	0.0766399	0.0702804	0.0577935	0.059924	0.0661595	0.00886364	0.0500442	0.0623649	0.165164	0.0678118	0.0863461	0.053068
TG 52:3|TG 16:0_18:1_18:2	0.0550738	0.0412568	0.0541284	0.067166	0.0544062	0.0105868	0.0613274	0.0612307	0.197786	0.0746422	0.0987466	0.0663262
TG 52:5|TG 16:0_18:2_18:3	0.00351775	0.00366999	0.00152642	0.00236244	0.00276915	0.00101353	0.00236214	0.0032343	0.011057	0.00303645	0.00492247	0.00410669
TG 52:2|TG 16:0_18:1_18:1	0.0927248	0.0874486	0.105804	0.112564	0.0996353	0.0115682	0.0789902	0.101258	0.201266	0.0928239	0.118584	0.05588
TG 52:1|TG 16:0_18:0_18:1	0.0286499	0.036841	0.0362949	0.0435087	0.0363236	0.00607674	0.0283395	0.026232	0.0283383	0.0234346	0.0265861	0.00232394
TG 52:3|TG 18:0_16:1_18:2	0.00630423	0.00388079	0.00608781	0.0058029	0.00551894	0.00111122	0.00566552	0.00734466	0.0134632	0.00683465	0.008327	0.00349551
TG 52:0|TG 16:0_18:0_18:0	0.00928688	0.0168797	0.0117738	0.00808984	0.0115076	0.00389629	0.00843538	0.0115357	0.00918523	0.00902025	0.00954413	0.00136611
TG 52:2|TG 16:0_18:0_18:2	0.00866991	0.00765831	0.00870715	0.0086581	0.00842337	0.000510466	0.00622528	0.00822871	0.0122718	0.00702166	0.00843685	0.002686
TG 53:6|TG 15:0_16:0_22:6	0.000782847	0.000966713	0.000728645	0.00102823	0.000876609	0.000143518	0.000831431	0.00109817	0.00119491	0.000677051	0.000950391	0.000238394
TG 53:4|TG 17:1_18:1_18:2	0.00128468	0.00117656	0.00111888	0.00114502	0.00118128	7.28534e-05	0.000940906	0.00133827	0.00287638	0.00110059	0.00156404	0.000889998
TG 53:3|TG 17:0_18:1_18:2	0.000628622	0.0006263	0.00106149	0.00126622	0.000895656	0.000320768	0.000841565	0.00117604	0.00288287	0.000950118	0.00146265	0.000957011
TG 53:2|TG 16:0_18:1_19:1	0.000816614	0.000973857	0.00172954	0.00172539	0.00131135	0.000484759	0.0012072	0.00153692	0.00304619	0.000940287	0.00168265	0.000941213
TG 54:8|TG 14:0_18:2_22:6	0.0016372	0.00191948	0.00109097	0.00114516	0.0014482	0.000398864	0.00168284	0.00167634	0.00309306	0.00209512	0.00213684	0.0006669
TG 53:1|TG 17:0_18:0_18:1	0.00067952	0.000886655	0.000771706	0.000875938	0.000803455	9.75431e-05	0.000638454	0.000782799	0.000914268	0.000608144	0.000735916	0.000141223
TG 54:7|TG 16:0_16:1_22:6	0.0114889	0.0146034	0.0105113	0.011174	0.0119444	0.00181892	0.0120311	0.0137964	0.0184783	0.0118468	0.0140382	0.00308783
TG 54:7|TG 16:1_18:2_20:4	0.000674847	0.000458715	0.00190672	0.00102346	0.00101594	0.000637806	0.000906953	0.00424118	0.00492883	0.00104484	0.00278045	0.0021033
TG 52:1;1O|TG 16:0_18:0_18:1;1O	0.000561716	0.00113684	0.000468075	0.000797659	0.000741073	0.000298067	0.000685493	0.00097808	0.000765376	0.000902647	0.000832899	0.000131947
TG 53:0|TG 16:0_18:0_19:0	0.00105281	0.00139171	0.000984546	0.000838799	0.00106697	0.000234176	0.000867405	0.00120851	0.000937967	0.00093248	0.000986591	0.000151379
TG 54:6|TG 16:0_16:1_22:5	0.00304928	0.00342524	0.00836497	0.00508093	0.0049801	0.00242303	0.00469022	0.0124061	0.0173089	0.00433842	0.00968591	0.00629978
TG 54:6|TG 16:0_16:0_22:6	0.175719	0.194912	0.164938	0.168626	0.176049	0.0133477	0.124078	0.162323	0.167143	0.137719	0.147816	0.0204079
TG 54:8|TG 14:0_20:4_20:4	0.000655686	0.000745635	0.000423212	0.000408752	0.000558321	0.000168515	0.000631094	0.000675685	0.00108391	0.000950471	0.000835289	0.00021775
Unsettled: TG 16:0_18:1_16:0;3O	0.00079939	0.00131625	0.000851007	0.000616922	0.000895893	0.000297689	0.000673424	0.00124753	0.000786293	0.000260485	0.000741932	0.000405823
TG 54:5|TG 16:0_18:1_20:4	0.0735112	0.0704971	0.0269537	0.0457086	0.0541676	0.0220074	0.0391473	0.0345586	0.0915442	0.0482918	0.0533855	0.0260718
TG 54:7|TG 18:2_18:2_18:3	9.07958e-05	4.70764e-05	0.000621225	0.000273058	0.000258039	0.000261155	8.5753e-05	0.00157433	0.00155983	0.0003734	0.000898327	0.000781107
TG 54:4|TG 16:0_18:1_20:3	0.0820069	0.0832108	0.0632123	0.0731505	0.0753951	0.00927831	0.0539535	0.062689	0.110506	0.0568897	0.0710095	0.0265798
TG 54:6|TG 16:0_18:2_20:4@13.31	0.000196156	3.067e-05	0.00235207	0.00115204	0.000932732	0.00106753	0.000527745	0.00461938	0.00576747	0.00129501	0.0030524	0.0025357
TG 54:6|TG 16:0_18:2_20:4@13.6	0.0233301	0.0255245	0.0214678	0.0193583	0.0224202	0.00262977	0.0146086	0.0225171	0.0171275	0.0185761	0.0182073	0.00330791
TG 54:3|TG 18:0_18:1_18:2	0.0185788	0.0196512	0.0337633	0.0342154	0.0265522	0.00860088	0.0250936	0.0320379	0.0675412	0.0256983	0.0375927	0.0202111
TG 54:5|TG 18:1_18:1_18:3	0.00772427	0.00742317	0.00518682	0.00458467	0.00622973	0.00157605	0.00358304	0.00452822	0.00848354	0.00436023	0.00523876	0.00220202
TG 54:2|TG 16:0_18:1_20:1	0.014775	0.00842763	0.032068	0.0409179	0.0240471	0.0150433	0.0225203	0.0186088	0.0360182	0.0135038	0.0226628	0.00963863
TG 54:4|TG 16:0_18:0_20:4	0.00672371	0.00711618	0.00529176	0.00499442	0.00603152	0.00104538	0.00431674	0.00557997	0.00634918	0.00462396	0.00521746	0.000926595
TG 54:1|TG 18:0_18:0_18:1	0.00396738	0.00550353	0.00800576	0.00952454	0.0067503	0.00248808	0.00530621	0.00630304	0.007032	0.00367242	0.00557842	0.00145429
TG 54:3|TG 16:0_20:1_18:2	0.00361519	0.00247126	0.00224636	0.00373747	0.00301757	0.000767817	0.00376723	0.00431516	0.0071644	0.00355168	0.00469962	0.00167432
TG 55:7|TG 16:0_17:1_22:6	0.000510873	0.000670055	0.000814451	0.000955281	0.000737665	0.000190839	0.000755301	0.00113034	0.00133134	0.000733586	0.000987643	0.000292701
TG 54:0|TG 16:0_18:0_20:0	0.00384322	0.0051854	0.00314856	0.00283224	0.00375236	0.00104452	0.00248557	0.00449967	0.00343014	0.00315916	0.00339364	0.000837496
TG 55:6|TG 16:0_17:0_22:6	0.00201388	0.00221707	0.00291297	0.00283371	0.00249441	0.000446521	0.00230658	0.00346801	0.00379402	0.00200495	0.00289339	0.00087082
TG 55:4|TG 16:0_17:0_22:4	0.000728323	0.000839533	0.000737975	0.000899593	0.000801356	8.25813e-05	0.000729389	0.000919479	0.00127483	0.000745261	0.000917238	0.000253467
TG 56:10|TG 14:0_20:4_22:6	0.00158895	0.00236015	0.000863257	0.000771889	0.00139606	0.000739404	0.00171239	0.00127938	0.00236922	0.00168926	0.00176257	0.000450701
TG 56:9|TG 16:0_20:4_20:5	0.00303742	0.00332003	0.0024424	0.00126714	0.00251675	0.000909835	0.00255024	0.00359301	0.0046669	0.0033174	0.00353189	0.000875905
TG 56:8|TG 16:0_18:2_22:6	0.0288201	0.0282528	0.0211222	0.017826	0.0240053	0.00540737	0.0195763	0.023523	0.0341084	0.0228221	0.0250074	0.00630619
TG 56:7|TG 16:0_18:1_22:6	0.138976	0.146201	0.151747	0.158047	0.148743	0.00811262	0.126578	0.181465	0.180009	0.119881	0.151983	0.0333197
TG 55:0|TG 15:0_16:0_24:0	0.000510591	0.000714396	0.000454374	0.00037152	0.00051272	0.000146081	0.00039944	0.000627381	0.000407364	0.000462559	0.000474186	0.000105918
TG 56:9|TG 16:1_18:2_22:6	0.00100287	0.00108333	0.000835421	0.000600161	0.000880444	0.000213491	0.000801176	0.00125922	0.00135132	0.00120076	0.00115312	0.000242676
TG 56:6|TG 16:0_18:1_22:5	0.13413	0.152201	0.142895	0.149014	0.14456	0.0079534	0.111921	0.126014	0.129804	0.106257	0.118499	0.0112163
TG 56:8|TG 16:0_20:4_20:4	0.0112808	0.0111145	0.00845548	0.00674907	0.00939995	0.00219061	0.00708197	0.0101299	0.0105699	0.0089533	0.00918377	0.00155854
TG 56:5|TG 18:0_18:1_20:4	0.0575322	0.0255273	0.0324068	0.0501866	0.0414132	0.0149474	0.0186003	0.0448827	0.035592	0.0219251	0.03025	0.0122157
TG 56:4|TG 16:0_18:0_22:4	0.0245294	0.030609	0.0184669	0.02205	0.0239138	0.00511037	0.0141927	0.0144745	0.0229951	0.0139718	0.0164085	0.00439588
TG 56:6|TG 16:0_18:0_22:6	0.00991791	0.0112184	0.0102996	0.0087485	0.0100461	0.00102284	0.00719604	0.00892898	0.00578493	0.006587	0.00712424	0.00133474
TG 56:3|TG 18:0_20:1_18:2	0.000763073	0.000177031	0.0066897	0.00740199	0.00375795	0.00381517	0.00300127	0.00303672	0.00597988	0.00164646	0.00341608	0.00182762
TG 56:2|TG 18:0_18:1_20:1@14.05	0.0018292	0.00173634	0.00515734	0.00794399	0.00416672	0.00297881	0.00360091	0.00420411	0.00561931	0.00183749	0.00381545	0.00156666
TG 56:2|TG 18:0_18:1_20:1@13.74	0.000143708	0.000115201	0.000176901	0.000118254	0.000138516	2.86035e-05	0.000195514	0.000105199	0.000348185	0.00013158	0.00019512	0.000108861
TG 56:4|TG 18:0_18:1_20:3	0.00187757	0.00213789	0.00128918	0.00130724	0.00165297	0.000423266	0.00152067	0.0014424	0.00206269	0.000772105	0.00144947	0.000529146
TG 57:7|TG 17:0_18:1_22:6	0.000712048	0.000682276	0.00105734	0.00158003	0.00100792	0.000417667	0.00146525	0.00210335	0.00199976	0.000808274	0.00159416	0.000593863
TG 56:0|TG 16:0_18:0_22:0	0.000734278	0.00132386	0.000733208	0.000519029	0.000827593	0.000345981	0.000540502	0.000863473	0.000687445	0.00059206	0.00067087	0.0001421
TG 58:12|TG 14:0_22:6_22:6	0.00405638	0.00465004	0.00364719	0.00325271	0.00390158	0.000597188	0.00424297	0.00459249	0.00473329	0.00293468	0.00412586	0.000820433
TG 58:11|TG 16:1_20:4_22:6	0.00272412	0.00339457	0.00222437	0.00168301	0.00250652	0.000728874	0.00242104	0.00322162	0.00405723	0.00283637	0.00313407	0.000696879
TG 58:10|TG 16:0_20:4_22:6	0.0362855	0.039557	0.0293654	0.0235836	0.0321979	0.00714362	0.0290856	0.0370735	0.0432626	0.0312791	0.0351752	0.00635799
TG 58:9|TG 16:0_20:3_22:6	0.0175939	0.0183357	0.00959286	0.0128251	0.0145869	0.00412877	0.0127402	0.0158786	0.0182432	0.0127291	0.0148978	0.00267783
TG 58:8|TG 16:0_20:3_22:5	0.0559423	0.0525579	0.0459929	0.0452721	0.0499413	0.00517205	0.0331164	0.0456093	0.052887	0.0334735	0.0412715	0.009679
TG 58:7|TG 18:1_20:2_20:4	0.0231295	0.0241427	0.0506773	0.0500496	0.0369998	0.0154387	0.0436359	0.0563127	0.058577	0.0264216	0.0462368	0.0147559
TG 57:0|TG 16:0_17:0_24:0	0.000366872	0.000480197	0.000363675	0.000256905	0.000366912	9.11876e-05	0.000274083	0.000405995	0.000386853	0.000337541	0.000351118	5.8899e-05
TG 58:6|TG 18:0_18:1_22:5	0.004148	0.00744346	0.0103553	0.00767302	0.00740495	0.00254203	0.00988632	0.00445391	0.0117785	0.00720174	0.00833013	0.00319434
TG 58:8|TG 16:0_20:2_22:6	0.0056421	0.00503448	0.00493041	0.00408635	0.00492334	0.000640201	0.00320167	0.00508356	0.00353204	0.00340521	0.00380562	0.000862758
TG 58:5|TG 18:0_18:1_22:4	0.00416864	0.00755577	0.00422423	0.00360914	0.00488945	0.00179913	0.00575301	0.00413423	0.00979643	0.00394446	0.00590703	0.00271696
TG 58:7|TG 16:0_20:3_22:4	0.00184897	0.00164851	0.00331058	0.00289332	0.00242534	0.000803806	0.00249515	0.00381356	0.00248783	0.00136185	0.0025396	0.00100245
TG 58:4|TG 18:0_18:1_22:3	0.00167034	0.00154531	0.00202399	0.000866497	0.00152653	0.000484473	0.000730461	0.000969787	0.00115674	0.000567674	0.000856165	0.000259668
TG 58:3|TG 16:1_20:1_22:1	0.000813348	0.000862855	0.00161874	0.00343486	0.00168245	0.00122503	0.0013848	0.00125709	0.00213951	0.000677941	0.00136484	0.000601099
TG 58:2|TG 16:0_20:1_22:1	0.000410544	0.000586852	0.00151834	0.00226202	0.00119444	0.000861839	0.000757018	0.000849606	0.000878147	0.000389815	0.000718647	0.000225236
TG 58:1|TG 16:0_24:0_18:1	0.000129321	0.000169637	0.000144688	0.000132252	0.000143974	1.83596e-05	0.000104294	0.000108708	0.000157075	2.85238e-05	9.96504e-05	5.31044e-05
TG 60:13|TG 16:1_22:6_22:6	0.00309595	0.00381409	0.00319105	0.00283008	0.00323279	0.000416553	0.00340611	0.00453256	0.00445493	0.00300655	0.00385004	0.000761637
TG 60:12|TG 16:0_22:6_22:6	0.0405545	0.0466542	0.061366	0.0552117	0.0509466	0.00918652	0.0650314	0.0985917	0.0813942	0.050027	0.0737611	0.0209311
TG 60:11|TG 16:0_22:5_22:6	0.0137317	0.0160924	0.0125606	0.0102173	0.0131505	0.00244569	0.0117457	0.0156526	0.016222	0.0116985	0.0138297	0.00244484
TG 60:10|TG 18:0_20:4_22:6	0.0506844	0.0568924	0.0457757	0.0422867	0.0489098	0.0063393	0.0369212	0.0531383	0.0484061	0.0352644	0.0434325	0.00871882
TG 60:12|TG 18:2_20:4_22:6	0.010356	0.0115962	0.015422	0.0126075	0.0124954	0.00215739	0.0143456	0.0235501	0.0162323	0.0120846	0.0165531	0.00496327
TG 60:11|TG 18:1_20:4_22:6	0.00512923	0.00597942	0.00462617	0.00396471	0.00492488	0.000849504	0.00393391	0.00566785	0.00483155	0.00439186	0.00470629	0.000738405
TG 60:8|TG 18:1_20:2_22:5	0.00571371	0.00644094	0.00604266	0.0066672	0.00621613	0.000422893	0.00562092	0.0065954	0.00736793	0.00360695	0.0057978	0.0016261
TG 60:10|TG 20:3_20:3_20:4	0.00762873	0.00870924	0.00684016	0.00572392	0.00722551	0.0012606	0.00492825	0.00773176	0.00498717	0.00510836	0.00568889	0.00136398
TG 60:7|TG 18:0_20:1_22:6	0.0034313	0.00361764	0.00314234	0.00241622	0.00315187	0.000527983	0.0032152	0.00276236	0.0029406	0.00187716	0.00269883	0.000578579
TG 60:6|TG 20:0_18:1_22:5	0.000781742	0.000833962	0.000946081	0.000706204	0.000816997	0.000100778	0.00129875	0.000821722	0.00173376	0.000358601	0.00105321	0.000594279
TG 60:5|TG 18:0_20:1_22:4	0.000265729	0.000433978	0.000744525	0.00107191	0.000629035	0.000355675	0.0008265	0.000598307	0.00104702	0.000406601	0.000719606	0.000277675
TG 60:4|TG 18:1_20:1_22:2	0.00015481	0.000185874	0.000338884	0.000431628	0.000277799	0.000130348	0.000259988	0.000148475	0.000328631	0.000135602	0.000218174	9.24214e-05
TG 60:3|TG 18:1_20:1_22:1	0.000282493	0.000324253	0.000760852	0.0013539	0.000680374	0.000498411	0.000349961	0.000392195	0.000361121	0.000180455	0.000320933	9.53415e-05
TG 60:2|TG 24:0_18:1_18:1	0.000218226	0.000251372	0.000454154	0.000602903	0.000381664	0.000180637	0.000294769	0.000296887	0.000320046	0.000184443	0.000274036	6.08164e-05
TG 62:14|TG 20:4_20:4_22:6	0.00263149	0.00323862	0.00371639	0.00168094	0.00281686	0.000877823	0.00460975	0.00637643	0.00677823	0.00359809	0.00534063	0.00149557
TG 62:13|TG 18:1_22:6_22:6	0.00411757	0.00465692	0.0081527	0.00685364	0.00594521	0.0018884	0.00919897	0.0140845	0.0126059	0.00638273	0.010568	0.00345976
TG 62:12|TG 18:0_22:6_22:6	0.00781675	0.00860126	0.0182423	0.0202998	0.01374	0.00644964	0.0252593	0.034483	0.0349825	0.0142525	0.0272443	0.00974691
DG 17:0	0.0139886	0.0173263	0.0146101	0.00925673	0.0137954	0.003355	0.00708149	0.013312	0.0111115	0.00977726	0.0103206	0.00260519
TOTAL LIPIDS	100	100	100	100	100	6.46689e-06	100	100	100	100	100	2.21825e-06

## Sheet: All PC species - %Total
row.names	Metabolite.name	WT #6	WT #7	WT #10	WT #12	WT Mean	WT SD	KO #2	KO #8	KO #21	KO #23	KO Mean	KO SD
P__3824	PC 34:1|PC 16:0_18:1	10.4435	10.0868	10.4236	10.3978	10.3379	0.168447	8.84024	8.84271	7.98595	9.24187	8.72769	0.529295
P__4203	PC 36:1|PC 18:0_18:1	7.05697	6.68322	7.50416	7.67213	7.22912	0.447044	6.45797	4.71985	7.11246	6.66937	6.23991	1.04943
P__4451	PC 38:6|PC 16:0_22:6@7.89	5.90169	5.78593	6.43363	6.44441	6.14141	0.346908	6.60561	6.86557	6.55867	6.47803	6.62697	0.167565
P__4101	PC 36:4|PC 16:0_20:4@8.13	5.37735	5.14286	4.26565	3.97658	4.69061	0.674925	4.32488	4.25382	4.10712	5.2624	4.48706	0.52479
P__3510	PC 32:1|PC 16:0_16:1	4.50635	4.46372	3.54472	3.67178	4.04664	0.509159	3.0486	2.57952	2.57123	3.09058	2.82248	0.285869
P__3537	PC 32:0|PC 16:0_16:0@8.78	4.2904	5.31924	3.77929	3.11538	4.12607	0.92959	2.89101	3.3159	2.63531	3.84355	3.17144	0.528734
P__3292	PC 30:0|PC 14:0_16:0	2.7781	3.05388	1.83154	1.57046	2.30849	0.718404	1.57331	1.26477	1.08598	1.43205	1.33903	0.210624
P__4520	PC 38:4|PC 18:0_20:4	2.7585	2.65575	1.77705	1.76937	2.24016	0.540835	1.75492	1.87676	1.79055	2.56289	1.99628	0.381187
P__3786	PC 34:2|PC 16:0_18:2	2.74501	2.63024	2.89901	2.80245	2.76918	0.112326	2.6046	2.48847	2.42983	2.24644	2.44234	0.149429
P__4491	PC 38:5|PC 18:1_20:4	2.67474	2.65512	2.08513	2.10631	2.38032	0.328848	1.94622	1.99498	1.95041	2.49083	2.09561	0.2644
P__4163	PC 36:2|PC 18:1_18:1	2.40268	2.29667	3.07124	3.43785	2.80211	0.545163	2.63554	2.8515	2.724	2.29447	2.62638	0.238369
P__4829	PC 40:6|PC 18:0_22:6	2.22403	2.11139	3.19847	2.75316	2.57176	0.502834	3.28314	3.42463	3.61197	2.73689	3.26416	0.37643
P__4133	PC 36:3|PC 16:0_20:3	2.11201	2.0767	2.05056	2.22688	2.11654	0.0777532	1.82839	1.68832	1.55632	1.31454	1.59689	0.218571
P__3857	PC 34:0|PC 16:0_18:0	2.07807	2.2309	1.39187	1.04616	1.68675	0.561704	1.1361	1.2678	1.06663	1.54872	1.25482	0.212959
P__3653	PC O-34:1|PC O-18:1_16:0	1.68597	1.5853	1.77037	1.84292	1.72114	0.110973	2.73841	2.69056	2.61654	2.75216	2.69942	0.0612372
P__4897	PC 40:4|PC 18:0_22:4	1.32325	1.15226	0.932166	1.00014	1.10195	0.173874	0.883672	0.920761	0.923422	1.02814	0.938999	0.062137
P__4802	PC 40:7|PC 18:1_22:6	1.16036	1.09929	1.20782	1.32106	1.19713	0.0938037	1.38594	1.57192	1.59407	1.42032	1.49306	0.105177
P__4521	PC 38:4|PC 16:0_22:4	0.920596	1.06184	0.810771	1.06786	0.965268	0.123447	0.889771	0.796549	0.754354	0.758347	0.799755	0.0629525
P__4067	PC 36:5|PC 16:1_20:4	0.805117	0.812221	0.535753	0.451229	0.65108	0.185234	0.661863	0.58487	0.47422	0.740612	0.615391	0.113579
P__4548	PC 38:3|PC 18:0_20:3	0.738615	0.714121	0.906599	0.987511	0.836712	0.132005	0.797089	0.798134	0.785729	0.498795	0.719937	0.147535
P__4579	PC 38:2|PC 18:0_20:2	0.62704	0.550543	1.30037	1.48275	0.990176	0.470459	1.0343	1.0538	1.13771	0.595087	0.955225	0.244248
P__4603	PC 38:1|PC 20:0_18:1	0.584097	0.541901	1.31612	1.57154	1.00341	0.519413	1.03648	1.09093	1.27412	0.609557	1.00277	0.281162
P__5071	PC 42:10|PC 20:4_22:6	0.565606	0.578915	0.545768	0.479059	0.542337	0.0443296	0.711112	0.783145	0.702584	0.749215	0.736514	0.0371136
P__4449	PC 38:6|PC 18:2_20:4	0.534333	0.529482	0.357245	0.305145	0.431551	0.117834	0.482271	0.446713	0.353839	0.498955	0.445444	0.0648401
P__4777	PC 40:8|PC 20:4_20:4	0.47126	0.453851	0.493957	0.401637	0.455176	0.0392887	0.59851	0.630251	0.49218	0.517931	0.559718	0.0652872
P__3651	PC 33:1@8.48	0.460658	0.500646	0.65595	0.604356	0.555402	0.0903348	0.389862	0.444129	0.471034	0.339037	0.411016	0.0586715
P__4416	PC 38:7|PC 16:1_22:6	0.454822	0.470512	0.403164	0.332575	0.415268	0.0621851	0.459951	0.501023	0.431452	0.459743	0.463042	0.028641
P__3050	PC 28:0|PC 14:0_14:0	0.444886	0.5067	0.493926	0.380888	0.4566	0.0570753	0.588776	0.347318	0.323574	0.230032	0.372425	0.152862
P__3766	PC 34:3|PC 16:1_18:2	0.401267	0.38789	0.268798	0.246073	0.326007	0.079908	0.318321	0.266662	0.236407	0.34498	0.291592	0.0490971
P__3492	PC 32:2|PC 16:1_16:1	0.390695	0.389205	0.253035	0.240594	0.318383	0.0827976	0.332575	0.218356	0.1888	0.263933	0.250916	0.0625996
P__3400	PC 31:0|PC 15:0_16:0	0.36938	0.387005	0.331503	0.236135	0.331006	0.0673531	0.175037	0.215821	0.206343	0.178637	0.19396	0.0202002
P__3995	PC 35:1|PC 17:0_18:1	0.352619	0.334736	0.599733	0.591507	0.469649	0.145681	0.361923	0.476511	0.488967	0.296256	0.405914	0.0928118
P__3897	PC 35:5	0.348557	0.384131	0.473229	0.592506	0.449606	0.108745	0.506259	0.553102	0.590212	0.384442	0.508504	0.0895573
P__5166	PC 42:4|PC 18:0_24:4	0.343561	0.353772	0.215574	0.236167	0.287268	0.0715147	0.174678	0.154703	0.157845	0.229297	0.179131	0.0345748
P__4830	PC 40:6|PC 20:2_20:4	0.33941	0.322398	0.232241	0.230634	0.281171	0.0578492	0.216905	0.228514	0.180108	0.212693	0.209555	0.02074
P__3268	PC 30:1|PC 14:0_16:1	0.332581	0.354532	0.262087	0.241628	0.297707	0.0543411	0.306434	0.178768	0.172761	0.184268	0.210558	0.0640901
P__5255	PC 44:12|PC 22:6_22:6	0.243646	0.235009	0.657664	0.582987	0.429826	0.2221	0.935606	0.965444	0.921731	0.517942	0.835181	0.212278
P__3386	PC O-32:1|PC O-16:0_16:1	0.230408	0.215762	0.301033	0.296586	0.260947	0.0441638	0.528182	0.431216	0.439832	0.415469	0.453675	0.0506855
P__4946	PC 40:2|PC 18:1_22:1	0.217645	0.194554	0.567487	0.900411	0.470024	0.333822	0.448833	0.272372	0.581487	0.230652	0.383336	0.162459
P__4103	PC 36:4|PC 18:2_18:2	0.213755	0.205516	0.197779	0.184602	0.200413	0.012396	0.253702	0.245469	0.21062	0.19776	0.226888	0.0269401
P__3923	PC O-36:4|PC O-16:0_20:4	0.2104	0.199068	0.16372	0.176969	0.187539	0.0210922	0.982566	0.908201	0.720162	1.40868	1.0049	0.290953
P__3407	PC O-32:0|PC O-16:0_16:0	0.207299	0.235133	0.11698	0.0894806	0.162223	0.0699671	0.204498	0.2648	0.163905	0.413897	0.261775	0.109559
P__3746	PC 34:4|PC 14:0_20:4	0.201653	0.220381	0.0971642	0.0851016	0.151075	0.0698099	0.171829	0.0986497	0.0900233	0.139122	0.124906	0.0379035
P__4323	PC 37:4|PC 17:0_20:4	0.194691	0.185096	0.13509	0.14545	0.165082	0.0292245	0.150477	0.163565	0.178886	0.142592	0.15888	0.0158969
P__4871	PC 40:5|PC 18:0_22:5	0.175284	0.172984	0.128411	0.123241	0.14998	0.0279864	0.13999	0.152705	0.153045	0.17504	0.155195	0.0145585
P__3620	PC 33:2	0.160595	0.160113	0.2938	0.372822	0.246832	0.104939	0.194251	0.221643	0.258702	0.137572	0.203042	0.0510152
P__4923	PC 40:3|PC 18:0_22:3@9.9	0.159414	0.15161	0.247764	0.346042	0.226207	0.0910151	0.219226	0.201233	0.2212	0.123492	0.191288	0.0460813
P__3650	PC 33:1@9.88	0.158835	0.166941	0.192809	0.214783	0.183342	0.0254801	0.0975932	0.105894	0.126848	0.127906	0.11456	0.0151887
P__4261	PC O-38:6|PC O-16:0_22:6	0.158613	0.138559	0.157018	0.139447	0.14841	0.0108868	1.49499	1.50203	1.2531	2.31117	1.64032	0.461961
P__3680	PC 33:0|PC 16:0_17:0	0.15641	0.174736	0.149482	0.106156	0.146696	0.0290509	0.0835017	0.117418	0.104651	0.0983029	0.100968	0.0140988
P__5087	PC 42:9|PC 20:3_22:6	0.155665	0.146486	0.148805	0.127643	0.14465	0.0119891	0.232886	0.216766	0.187828	0.20521	0.210672	0.0189937
P__3999	PC O-36:1|PC O-18:0_18:1@10.11	0.152483	0.143108	0.370865	0.394647	0.265276	0.136055	1.61687	1.6527	1.67745	0.910272	1.46432	0.370203
P__4044	PC 36:6|PC 14:0_22:6	0.144226	0.170217	0.0870854	0.0727848	0.118578	0.0462356	0.185193	0.100798	0.101876	0.145149	0.133254	0.0403199
P__4971	PC 40:1|PC 22:0_18:1	0.140424	0.145065	0.385118	0.461039	0.282912	0.164803	0.231329	0.249835	0.336634	0.152919	0.242679	0.0754194
P__3682	PC O-34:0|PC O-18:0_16:0	0.117116	0.136219	0.0652285	0.0527034	0.0928169	0.0401848	0.088652	0.0957951	0.0675439	0.16841	0.1051	0.0438776
P__3493	PC 32:2|PC 16:0_16:2	0.106756	0.11925	0.0499915	0.0551451	0.0827855	0.0353254	0.0558195	0.0368273	0.0415004	0.0581548	0.0480755	0.010509
P__4872	PC 40:5|PC 20:1_20:4	0.104795	0.101163	0.0905164	0.101079	0.0993883	0.00616297	0.107782	0.0995552	0.104675	0.0958653	0.101969	0.00529761
P__3387	PC O-32:1|PC O-16:1_16:0	0.100057	0.113776	0.0701217	0.0601444	0.0860247	0.0250979	0.0263014	0.0373724	0.0258003	0.0575695	0.0367609	0.0148651
P__3901	PC O-36:5|PC O-16:0_20:5	0.0959393	0.0933435	0.0726152	0.0904134	0.0880778	0.0105527	0.0574671	0.0630649	0.0533231	0.106564	0.0701048	0.0246317
P__5289	PC 44:10|PC 20:4_24:6	0.0953894	0.0789433	0.114239	0.0939833	0.0956388	0.0144627	0.145013	0.15268	0.148723	0.107711	0.138532	0.0207844
P__3976	PC O-36:2|PC O-18:1_18:1@9.43__PC(P-18:1/18:0)	0.091349	0.0716098	0.188813	0.230373	0.145536	0.0763142	1.14739	0.996078	1.06288	0.474254	0.920151	0.303644
P__5200	PC 42:2|PC 18:1_24:1	0.0781712	0.0802504	0.293268	0.388397	0.210022	0.155963	0.191348	0.218267	0.303083	0.106216	0.204728	0.0811185
P__5105	PC 42:8|PC 20:2_22:6	0.0780719	0.0690246	0.0788443	0.0880003	0.0784853	0.00775324	0.101549	0.103942	0.0966046	0.073192	0.0938218	0.0140884
P__4715	PC O-40:4|PC O-18:0_22:4__PC(P-18:1/22:2)	0.0768688	0.0698519	0.0285676	0.0424345	0.0544307	0.0227603	0.958134	0.779048	0.801206	0.905463	0.860963	0.0850558
P__3175	PC O-30:0|PC O-16:0_14:0	0.0760396	0.0787461	0.0619567	0.0473087	0.0660128	0.0144795	0.095723	0.0876853	0.0702273	0.090235	0.0859677	0.0110164
P__3625	PC O-34:2|PC O-18:1_16:1@9.25__PC(P-16:0/18:1)@9.25	0.074731	0.0689868	0.175798	0.177638	0.124289	0.0605906	0.0983242	0.121358	0.1273	0.0942542	0.110309	0.0164535
P__3973	PC 35:2|PC 17:1_18:1@8.58	0.0725371	0.0733327	0.116729	0.121611	0.0960524	0.0267701	0.0742532	0.0842465	0.0924336	0.0484938	0.0748568	0.019083
P__5153	PC 42:5|PC 18:0_24:5	0.0677766	0.0614731	0.0394474	0.0546308	0.055832	0.0121709	0.0525697	0.041058	0.0457112	0.0480382	0.0468443	0.00479483
P__4405	PC 37:1	0.0643	0.0656479	0.168442	0.175918	0.118577	0.0619733	0.0931042	0.12552	0.137863	0.0732579	0.107436	0.0295881
P__4328	PC O-38:4|PC O-18:0_20:4	0.0641017	0.0563658	0.0476361	0.0520553	0.0550397	0.00701422	0.519831	0.443409	0.395389	0.75431	0.528235	0.159189
P__4239	PC 36:0|PC 16:0_20:0	0.0637791	0.0639874	0.0813771	0.0630254	0.0680423	0.00889951	0.0592726	0.0655285	0.0559793	0.0424948	0.0558188	0.0097256
P__3383	PC 31:1|PC 15:0_16:1	0.0632567	0.0600429	0.0657636	0.0559734	0.0612592	0.00423077	0.0595969	0.0483052	0.0520366	0.0479724	0.0519778	0.00540325
P__3172	PC 29:0|PC 14:0_15:0	0.057521	0.0606173	0.0613816	0.0427804	0.0555751	0.00869157	0.0573114	0.0428695	0.0411033	0.0322888	0.0433932	0.0103689
P__3921	PC 35:4|PC 15:0_20:4	0.0558145	0.0550211	0.0481331	0.0343839	0.0483381	0.00992171	0.0538471	0.0527286	0.054138	0.0628082	0.0558805	0.00465829
P__4291	PC O-38:5|PC O-18:1_20:4@8.64	0.0548639	0.0555992	0.0377862	0.0444709	0.0481801	0.00859277	0.325117	0.285797	0.256797	0.437877	0.326397	0.0794184
P__3977	PC O-36:2|PC O-18:1_18:1@9.99__PC(P-18:1/18:0)	0.0537966	0.0477714	0.122878	0.121448	0.0864734	0.0412881	0.164263	0.190387	0.230396	0.15404	0.184772	0.0340497
P__4895	PC 38:1	0.0526249	0.0458843	0.0496128	0.0480044	0.0490316	0.0028408	0.0477705	0.0513975	0.0514628	0.0424511	0.0482705	0.00424595
P__5152	PC 42:5|PC 18:1_24:4	0.0502956	0.0496005	0.0374391	0.0412135	0.0446372	0.00632947	0.0294404	0.0323669	0.0292133	0.0344207	0.0313603	0.00249497
P__4657	PC 39:6|PC 17:0_22:6	0.0493436	0.0450217	0.113507	0.104968	0.0782102	0.03604	0.115669	0.127147	0.147905	0.0716994	0.115605	0.0321673
P__4896	PC 40:4|PC 20:0_20:4	0.0478432	0.0471044	0.0733941	0.0922326	0.0651435	0.0218067	0.0651462	0.0593015	0.065591	0.0372675	0.0568265	0.0133506
P__5212	PC 42:1|PC 24:0_18:1	0.0461095	0.0528004	0.112216	0.160406	0.0928829	0.0539367	0.10242	0.11169	0.166774	0.0805673	0.115363	0.0366733
P__5135	PC 42:6|PC 18:0_24:6	0.0459497	0.0477581	0.0311542	0.0378475	0.0406773	0.00767318	0.0330319	0.0372261	0.0345062	0.034624	0.0348471	0.00174361
P__4685	PC 39:5|PC 17:0_22:5	0.0459409	0.0448517	0.0208726	0.0255363	0.0343004	0.0129608	0.0158038	0.0130817	0.0143433	0.0121033	0.013833	0.00160215
P__4327	PC O-38:4|PC O-16:0_22:4	0.0449741	0.0406969	0.0244526	0.0322261	0.0355874	0.00911957	0.536945	0.505707	0.415513	0.684555	0.53568	0.111809
P__4257	PC 37:6|PC 15:0_22:6	0.0401587	0.0384096	0.0602099	0.0441991	0.0457443	0.0099438	0.0765374	0.0729595	0.0735169	0.0569158	0.0699824	0.00885173
P__3740	PC 33:1(d7)|PC 15:0_18:1(d7)	0.0401017	0.0437207	0.037697	0.0392263	0.0401864	0.00255715	0.0220135	0.0212895	0.0283543	0.0203364	0.0229984	0.00363606
P__4748	PC 38:6	0.039613	0.04023	0.0351468	0.0349382	0.037482	0.00282943	0.0256046	0.0276428	0.0291222	0.0287465	0.027779	0.00157976
P__4661	PC O-40:6|PC O-18:0_22:6	0.0393411	0.0368795	0.0380812	0.0404089	0.0386777	0.00153043	0.950559	0.900954	0.858607	1.19011	0.975057	0.14821
P__5121	PC 42:7|PC 20:1_22:6	0.0384276	0.0364343	0.100701	0.115834	0.0728493	0.0413696	0.0981563	0.116595	0.124835	0.0531576	0.0981859	0.0320241
P__4634	PC O-40:7|PC O-18:1_22:6@8.44	0.037836	0.0356343	0.0266577	0.0295549	0.0324207	0.00519867	0.518635	0.514848	0.45216	0.698593	0.546059	0.10616
P__5167	PC 42:4|PC 22:0_20:4	0.0378183	0.0335936	0.0819081	0.113236	0.0666389	0.0379781	0.0631053	0.0583867	0.077319	0.0381249	0.059234	0.0162108
P__3972	PC 35:2|PC 17:1_18:1@9.89	0.0333435	0.0305455	0.12517	0.162482	0.0878853	0.0663765	0.0311819	0.03654	0.0470991	0.0158874	0.0326771	0.0130006
P__3875	PC 35:6	0.0325573	0.0297255	0.0305021	0.0376055	0.0325976	0.00354593	0.0343705	0.033475	0.033383	0.0322855	0.0333785	0.000854001
P__3624	PC O-34:2|PC O-18:1_16:1@8.68__PC(P-16:0/18:1)@8.68	0.0312793	0.0342328	0.0431684	0.0531578	0.0404596	0.00985954	0.111291	0.0916026	0.0849933	0.095246	0.0957833	0.0111758
P__4382	PC O-38:2|PC O-18:0_20:2@10.11	0.0302556	0.025593	0.091617	0.103509	0.0627437	0.0405427	0.813474	0.733183	0.77156	0.247912	0.641532	0.264454
P__5272	PC 44:11|PC 22:5_22:6@7.56	0.0301852	0.0281235	0.0511806	0.0471118	0.0391503	0.0116916	0.0727361	0.085285	0.0852148	0.0614825	0.0761796	0.0114369
P__4237	PC O-38:7|PC O-16:1_22:6@8.27	0.0288678	0.0262522	0.0252597	0.0271128	0.0268731	0.00153022	0.0429258	0.0477711	0.0399979	0.10614	0.0592087	0.0314512
P__4689	PC O-40:5|PC O-18:0_22:5	0.027104	0.0273592	0.0111097	0.0127947	0.0195919	0.008849	0.0618754	0.0503668	0.0443058	0.137888	0.073609	0.0434678
P__5321	PC 44:8|PC 22:4_22:4	0.026493	0.0271258	0.0109111	0.0136819	0.019553	0.00845898	0.0114989	0.0110907	0.00939572	0.0136213	0.0114017	0.00173748
P__4377	PC 37:2|PC 18:1_19:1	0.0261843	0.0246189	0.060395	0.0717724	0.0457427	0.0239512	0.0333736	0.0430049	0.0456735	0.0193937	0.0353614	0.0118839
P__5183	PC 42:3|PC 22:0_20:3	0.0256243	0.0246286	0.0772531	0.107343	0.0587123	0.0406827	0.0635951	0.0574446	0.0635827	0.0311847	0.0539518	0.0154519
P__3476	PC 32:3|PC 16:0_16:3	0.024851	0.0285682	0.0162005	0.014408	0.0210069	0.00679698	0.0205759	0.0186221	0.0169201	0.0211181	0.019309	0.00191977
P__4457	PC O-39:6|PC O-17:0_22:6@7.89	0.0243881	0.0196603	0.0278442	0.0243304	0.0240558	0.00335946	0.0262541	0.0261832	0.0265058	0.0313804	0.0275809	0.00253681
P__5120	PC 42:7|PC 18:1_24:6	0.0234462	0.0260256	0.017801	0.0183988	0.0214179	0.00398085	0.0182409	0.0193983	0.0140348	0.0163689	0.0170107	0.00234392
P__3621	PC 33:2|PC 15:0_18:2	0.0201721	0.0186315	0.0176081	0.0150786	0.0178726	0.0021401	0.0168634	0.0155027	0.0159247	0.013648	0.0154847	0.00135011
P__5384	PC 44:4|PC 24:0_20:4	0.0201263	0.0201003	0.0628192	0.0870745	0.0475301	0.0331707	0.0595926	0.0560041	0.0832401	0.0338904	0.0581818	0.020205
P__4292	PC O-38:5|PC O-18:0_20:5	0.0197828	0.0157657	0.020737	0.019328	0.0189034	0.00217262	0.0374292	0.0407667	0.042889	0.0493264	0.0426028	0.00501415
P__2788	PC 26:0|PC 12:0_14:0	0.0190342	0.0190712	0.0279507	0.0216275	0.0219209	0.00419916	0.0505299	0.0164419	0.0146093	0.00689892	0.02212	0.0193861
P__4286	PC 37:5|PC 17:1_20:4	0.0179147	0.0177182	0.0120349	0.0115224	0.0147976	0.00349312	0.0113777	0.0129546	0.0134842	0.0180134	0.0139575	0.00284811
P__3294	PC O-31:0|PC O-15:0_16:0	0.0173365	0.0188153	0.0122172	0.0096129	0.0144955	0.00431132	0.011214	0.00733185	0.00613073	0.00980966	0.00862156	0.0023094
P__4630	PC 39:7|PC 17:1_22:6@7.63	0.017231	0.0162166	0.0222139	0.0185825	0.018561	0.00262103	0.0283307	0.031856	0.03211	0.0255715	0.029467	0.00311761
P__4031	PC 35:0	0.016402	0.0208035	0.0203946	0.0197584	0.0193396	0.00200508	0.0145631	0.012006	0.0177559	0.0148691	0.0147985	0.00235264
P__5371	PC 44:5|PC 24:1_20:4	0.0163345	0.0189883	0.0696542	0.0956925	0.0501673	0.0390259	0.0298041	0.0502093	0.0840279	0.0298021	0.0484608	0.0255884
P__5134	PC 42:6|PC 20:0_22:6	0.0159769	0.0138122	0.0292891	0.0321993	0.0228194	0.00926981	0.0272748	0.0299032	0.0321147	0.0186542	0.0269867	0.00589677
P__2935	PC O-28:0|PC O-14:0_14:0	0.0146125	0.014469	0.0149479	0.0104833	0.0136282	0.00210614	0.0232469	0.0133852	0.0117375	0.012168	0.0151344	0.00545318
P__5338	PC 42:4@10.07	0.0142527	0.0152337	0.00550876	0.00510813	0.0100258	0.00546429	0.00171846	0.0017186	0.00186418	0.00595358	0.00281371	0.00209437
P__4407	PC O-38:1|PC O-18:0_20:1	0.0142206	0.0136802	0.0431201	0.043233	0.0285635	0.0168752	0.344543	0.341525	0.351666	0.126664	0.2911	0.109706
P__3592	PC O-34:4|PC O-14:0_20:4	0.0141625	0.0129787	0.00684875	0.00595389	0.00998594	0.00418327	0.0177218	0.0111845	0.00839116	0.0162974	0.0133987	0.00436157
P__3235	PC 28:0	0.0140231	0.0185206	0.00956241	0.00670042	0.0122016	0.00517931	0.0104699	0.00574711	0.00529179	0.00573554	0.00681109	0.00244841
P__4635	PC O-40:7|PC O-24:6_16:1__PC(P-18:0/22:6)	0.01353	0.012288	0.01823	0.00945534	0.0133758	0.00365788	0.0643459	0.0679754	0.0805584	0.0917453	0.0761563	0.0125008
P__4447	PC 38:6|PC 16:0_22:6@8.49	0.0134735	0.0245763	0.0255047	0.0303104	0.0234662	0.00712003	0.0139497	0.0169929	0.0126306	0.0134208	0.0142485	0.00190819
P__3153	PC O-30:1|PC O-16:0_14:1	0.0128102	0.0125804	0.0144123	0.0128408	0.0131609	0.000842314	0.00529211	0.00475969	0.00450603	0.00428827	0.00471153	0.000432349
P__3877	PC O-36:6|PC O-14:0_22:6__PC(P-16:0/20:5)	0.0127467	0.0115821	0.0076193	0.00659213	0.00963506	0.00298865	0.0349011	0.0181936	0.0151201	0.0247333	0.023237	0.00874852
P__4870	PC 38:2	0.0126466	0.0119315	0.0145129	0.0166009	0.013923	0.00209081	0.0127699	0.0119804	0.0138546	0.0104793	0.0122711	0.00142024
P__5165	PC 40:1	0.0126017	0.0132712	0.0310841	0.0362506	0.0233019	0.0121565	0.0153505	0.0152116	0.0229205	0.0110807	0.0161408	0.0049348
P__5151	PC 40:2	0.0125848	0.0161345	0.0227488	0.0255625	0.0192577	0.00595037	0.019636	0.0146393	0.0212973	0.0149068	0.0176198	0.00335823
P__4711	PC 39:4|PC 17:0_22:4	0.0120421	0.012018	0.00942039	0.00941279	0.0107233	0.00150892	0.00909605	0.0117468	0.0123698	0.00972325	0.010734	0.00157121
P__5491	PC 46:10|PC 24:4_22:6	0.0119709	0.0125814	0.0110304	0.00760844	0.0107978	0.00221986	0.00933884	0.0101065	0.0096018	0.00717971	0.0090567	0.00129123
P__3790	PC O-35:2|PC O-17:0_18:2	0.011868	0.0116304	0.0460622	0.0449281	0.0286222	0.019489	0.0103561	0.0126514	0.0148635	0.00632038	0.0110479	0.00364958
P__4684	PC 39:5|PC 19:1_20:4	0.0115786	0.0118004	0.0123059	0.012736	0.0121052	0.000519115	0.0118591	0.0132332	0.0142627	0.00910823	0.0121158	0.00223375
P__4394	PC 36:5	0.011566	0.0110744	0.00648152	0.00448372	0.00840139	0.00347339	0.00543338	0.00547713	0.00430501	0.00874432	0.00598996	0.00191471
P__4712	PC 39:4|PC 19:0_20:4	0.0114996	0.00981511	0.0130997	0.013715	0.0120324	0.0017484	0.00906324	0.0122949	0.0123022	0.00854345	0.0105509	0.00202907
P__4756	PC 39:2|PC 18:1_21:1	0.0114257	0.00876635	0.0396062	0.051209	0.0277518	0.0209584	0.0187851	0.0235867	0.0270878	0.00911079	0.0196426	0.00780258
P__4688	PC O-40:5|PC O-18:1_22:4	0.0112326	0.00966322	0.0116116	0.0139131	0.0116051	0.00175465	0.0613498	0.0564142	0.0620254	0.0821238	0.0654783	0.0113753
P__3762	PC 32:0	0.0103256	0.0116373	0.00622446	0.00589694	0.00852109	0.00289413	0.00488833	0.00571894	0.00458649	0.00701715	0.00555273	0.00108738
P__4782	PC 39:1|PC 21:0_18:1	0.0103054	0.0100204	0.0371165	0.0408168	0.0245648	0.0166987	0.0192933	0.025146	0.0324639	0.0127497	0.0224132	0.00839845
P__5271	PC 44:11|PC 22:5_22:6@7.32	0.00987771	0.00919046	0.0198483	0.0178164	0.0141832	0.0054393	0.0218349	0.0248454	0.0264447	0.014385	0.0218775	0.0053481
P__3876	PC O-36:6|PC O-16:1_20:5__PC(P-16:0/20:5)	0.00984478	0.0110153	0.00423236	0.00332545	0.00710446	0.00388731	0.00448598	0.00342164	0.00258888	0.00734006	0.00445914	0.00207161
P__4131	PC 34:0@9.54	0.00964905	0.009768	0.00429186	0.00323921	0.00673703	0.00345834	0.00410854	0.00413843	0.00350335	0.00667942	0.00460743	0.00141197
P__4100	PC 36:4@9.15	0.00948613	0.011703	0.00544982	0.00491525	0.00788856	0.0032604	0.00482229	0.00472803	0.00451885	0.0084265	0.00562392	0.00187269
P__3475	PC 30:0	0.00936479	0.00966244	0.00551188	0.00491052	0.00736241	0.00249906	0.0038208	0.00279728	0.00281552	0.00375205	0.00329642	0.000566561
P__3154	PC O-30:1|PC O-16:1_14:0	0.00933703	0.00903646	0.0106655	0.00907991	0.00952973	0.000768728	0.0187179	0.0102878	0.0104087	0.0101316	0.0123865	0.00422248
P__5307	PC 44:9	0.00873575	0.00985393	0.00745848	0.00862309	0.00866781	0.000979111	0.010015	0.0086216	0.00767487	0.00742252	0.0084335	0.00117391
P__4352	PC 37:3@10.18	0.00849504	0.00978412	0.0123167	0.0152966	0.0114731	0.00300289	0.00582198	0.00444015	0.00628026	0.00386633	0.00510218	0.00113602
P__4490	PC 36:2	0.00838623	0.00759466	0.00771855	0.00887234	0.00814294	0.000597756	0.00754697	0.00884269	0.00811896	0.00782587	0.00808362	0.000557336
P__5008	PC O-42:6|PC O-20:0_22:6	0.00838068	0.00819684	0.00675643	0.0069736	0.00757689	0.000830168	0.0371093	0.0273932	0.0319327	0.0442315	0.0351667	0.0072303
P__5030	PC O-42:5|PC O-18:0_24:5__PC(P-20:0/22:4)	0.00813457	0.0075002	0.00536415	0.00569298	0.00667297	0.00135326	0.0436729	0.0290402	0.0322112	0.0652177	0.0425355	0.0163757
P__5372	PC 44:5	0.00793623	0.00880945	0.00714439	0.00998266	0.00846818	0.00121731	0.00530339	0.00417022	0.00644417	0.00561314	0.00538273	0.000940962
P__3536	PC 32:0|PC 16:0_16:0@7.58	0.0078209	0.00713543	0.00888864	0.00724821	0.00777329	0.000801844	0.00659157	0.0049594	0.00447633	0.00595287	0.00549504	0.000955102
P__4322	PC 37:4	0.00751118	0.00940905	0.00410972	0.00380456	0.00620863	0.00271565	0.0029213	0.00408732	0.00338978	0.0052574	0.00391395	0.00101571
P__4750	PC 40:9|PC 18:3_22:6	0.00738532	0.00768456	0.00765498	0.00521368	0.00698464	0.00118829	0.0134769	0.0119058	0.00994265	0.0152346	0.01264	0.0022544
P__4356	PC O-38:3|PC O-18:1_20:2__PC(P-16:0/22:2)	0.00731721	0.00678361	0.0263633	0.0304469	0.0177278	0.0124433	0.0612993	0.0530266	0.0670123	0.0321816	0.0533799	0.015254
P__5118	PC 40:4	0.00716581	0.00669587	0.00367171	0.00368617	0.00530489	0.00188727	0.00381349	0.00407008	0.00371579	0.00585425	0.00436341	0.00100507
P__3644	PC O-35:8|PC O-19:4_16:4	0.00708406	0.00722144	0.00350442	0.00426249	0.0055181	0.00191356	0.00279228	0.00277205	0.00221741	0.00622163	0.00350084	0.00183331
P__4238	PC O-38:7|PC O-16:1_22:6@7.68	0.00707504	0.00675682	0.00469098	0.00405827	0.00564528	0.00149544	0.0378104	0.0327061	0.0248618	0.0617347	0.0392783	0.0158899
N__540	PC O-34:1|PC O-16:0_18:1	0.00685384	0.00666987	0.00815485	0.00802567	0.00742606	0.000772427	0.0194886	0.0177126	0.0168112	0.0157583	0.0174427	0.00158057
P__5042	PC 40:8@7.63	0.00675172	0.00168031	0.00707855	0.00871211	0.00605567	0.00304035	0.00552665	0.00529593	0.00478219	0.00165302	0.00431445	0.00180136
P__4256	PC 37:6	0.00672614	0.00674227	0.00464457	0.0040758	0.00554719	0.00139019	0.0012685	0.00299411	0.00309646	0.00353462	0.00272342	0.000997878
P__5089	PC 41:2|PC 18:1_23:1	0.00654114	0.00443855	0.0258527	0.0349309	0.0179408	0.014872	0.0163628	0.0181889	0.0317805	0.00865908	0.0187478	0.00962003
P__3744	PC 32:1	0.00648197	0.00572879	0.00571306	0.00628586	0.00605242	0.00039111	0.00521537	0.00384236	0.00374056	0.00449911	0.00432435	0.000682539
P__5370	PC 42:2	0.00647448	0.00673144	0.0234891	0.030338	0.0167583	0.0120555	0.0116627	0.0127899	0.0192909	0.00693001	0.0126684	0.00509289
P__3606	PC O-34:3|PC O-16:1_18:2	0.00624655	0.0064125	0.0101834	0.0106177	0.00836505	0.00235807	0.00694874	0.00720174	0.00696642	0.00615306	0.00681749	0.00045772
P__3856	PC 34:0@8.36	0.00615143	0.0052331	0.00755185	0.00685916	0.00644889	0.000991875	0.00310185	0.00399033	0.00366318	0.00338921	0.00353614	0.000379747
P__5461	PC 46:12|PC 22:6_24:6	0.00613596	0.00565519	0.0234692	0.0138964	0.0122892	0.00835558	0.0257858	0.0293639	0.029264	0.0136502	0.024516	0.00743246
P__4066	PC 34:2	0.00587939	0.00578376	0.00650958	0.00685191	0.00625616	0.00051129	0.00410794	0.00442588	0.0043774	0.00348721	0.00409961	0.000431556
P__3722	PC 32:2	0.00583667	0.00605114	0.00378347	0.00315815	0.00470736	0.00145312	0.00342568	0.00288843	0.00265795	0.00355984	0.00313297	0.000429473
P__4640	PC 38:0|PC 16:0_22:0	0.00575341	0.00598798	0.0107256	0.00949635	0.00799083	0.00250085	0.00622262	0.0077241	0.00664462	0.00414699	0.00618458	0.00149833
P__4760	PC O-40:2|PC O-18:1_22:1@10.79	0.00573575	0.00512565	0.0202262	0.0223828	0.0133676	0.00921029	0.164225	0.146316	0.167029	0.0517675	0.132334	0.0544892
P__4368	PC 36:6	0.00571971	0.00770212	0.00197077	0.0018027	0.00429883	0.00290125	0.00393162	0.00205463	0.00212335	0.00474736	0.00321424	0.00134162
P__3853	PC O-36:7	0.00568897	0.00611983	0.00554527	0.00402	0.00534352	0.000915497	0.00299481	0.00398054	0.00417685	0.00445297	0.00390129	0.000634628
P__5052	PC O-42:4|PC O-22:0_20:4@10.48	0.00567437	0.00651189	0.00297968	0.00722321	0.00559729	0.00185633	0.0655584	0.0433309	0.0557346	0.0704743	0.0587745	0.0119812
P__5383	PC 44:4|PC 24:1_20:3	0.00561849	0.00513116	0.0130363	0.0186038	0.0105974	0.00644772	0.0124693	0.0118306	0.0153673	0.00575667	0.011356	0.00403765
P__4355	PC O-38:3|PC O-18:0_20:3	0.00557034	0.00546822	0.00480931	0.00639456	0.00556061	0.000650271	0.137762	0.0971712	0.0919307	0.0729801	0.099961	0.0272589
P__5738	PC 50:6	0.00544154	0.00682636	0.00232164	0.00221535	0.00420122	0.00230262	0.00230198	0.00149645	0.0013796	0.00322033	0.00209959	0.000852289
P__5108	PC 41:1|PC 23:0_18:1	0.00537896	0.00603028	0.0183324	0.0223542	0.013024	0.00861376	0.0144828	0.0184151	0.0263335	0.0110661	0.0175744	0.0065662
P__5086	PC 40:6	0.00536122	0.00473315	0.00792963	0.00831898	0.00658574	0.00180201	0.00692285	0.00804238	0.0092678	0.00616212	0.00759879	0.00135441
P__5043	PC 40:8@7.42	0.00488607	0.00525685	0.00458806	0.00363425	0.00459131	0.000694215	0.00512959	0.00553856	0.00481512	0.00482747	0.00507768	0.000339926
P__5031	PC O-42:5|PC O-18:1_24:4	0.00484871	0.00440441	0.00144125	0.00168059	0.00309374	0.0017819	0.0542024	0.0358607	0.0467835	0.0503271	0.0467934	0.0078931
P__5358	PC 44:6|PC 22:0_22:6	0.00476209	0.00547675	0.00712368	0.00693003	0.00607314	0.00114199	0.00876575	0.00735155	0.00860171	0.00384328	0.00714057	0.00228712
P__4631	PC 39:7|PC 17:1_22:6@9.05	0.00466662	0.00469661	0.00929228	0.0103241	0.0072449	0.00298968	0.00692353	0.00780234	0.010419	0.00410104	0.00731147	0.0026048
P__5048	PC 41:4|PC 21:0_20:4	0.0046107	0.00434814	0.00910211	0.0118055	0.00746661	0.00362316	0.00423579	0.00515847	0.00570158	0.00338408	0.00461998	0.00102223
P__3031	PC 28:1	0.00458193	0.00459088	0.00354506	0.00337621	0.00402352	0.000653618	0.00900514	0.00279965	0.00343227	0.00282857	0.0045164	0.00300667
P__5007	PC 41:6|PC 19:0_22:6@9.11	0.00448744	0.00396784	0.00951366	0.00948111	0.00686251	0.0030499	0.00952102	0.0128472	0.0152345	0.00730711	0.0112275	0.00351003
P__4730	PC 38:7	0.00448384	0.00562647	0.00232336	0.00247739	0.00372777	0.00160338	0.00274927	0.00304942	0.00272544	0.00520142	0.00343139	0.0011892
P__4547	PC 36:0@10.3	0.00430458	0.00470381	0.00324688	0.00315162	0.00385172	0.000771818	0.00361289	0.00213802	0.00268268	0.00303835	0.00286799	0.000619438
P__3477	PC 32:3	0.00406305	0.00155971	0.00199345	0.00193985	0.00238901	0.0011326	0.00577753	0.0021312	0.00245078	0.00406637	0.00360647	0.00167701
P__3458	PC 32:4	0.00402705	0.00428344	0.00127972	0.00146122	0.00276286	0.0016129	0.00560905	0.00153582	0.00200494	0.00326185	0.00310292	0.00182276
P__4799	PC 38:4	0.00400701	0.0028529	0.00131084	0.00131612	0.00237172	0.00130964	0.00187386	0.00199875	0.00160341	0.00435861	0.00245866	0.00127734
P__4738	PC O-40:3|PC O-18:1_22:2	0.00396604	0.0035584	0.0110327	0.0138584	0.00810388	0.00514703	0.112055	0.0937341	0.0875281	0.0267739	0.0800227	0.0369947
P__5410	PC 44:2|PC 18:1_26:1	0.00387962	0.00432689	0.0248444	0.0279873	0.0152595	0.0129472	0.0132857	0.0163204	0.0231849	0.00563966	0.0146076	0.00727265
P__3252	PC 30:2@6.71	0.003809	0.00424045	0.00104477	0.00116019	0.0025636	0.00169698	0.00729676	0.00105706	0.0019296	0.00258651	0.00321749	0.00279074
P__4383	PC O-38:2|PC O-18:0_20:2@10.68__PC(P-20:0/18:1)	0.00372833	0.00349555	0.0166431	0.0174387	0.0103264	0.00776061	0.0245776	0.0269498	0.0354401	0.0126829	0.0249126	0.00939246
P__5339	PC 44:7|PC 22:1_22:6	0.00372746	0.00356528	0.00904993	0.0102689	0.0066529	0.00350775	0.00816445	0.0104577	0.0100783	0.00432555	0.00825651	0.00280626
P__4033	PC O-36:0|PC O-20:0_16:0	0.00370557	0.00400419	0.00280239	0.00225548	0.00319191	0.000806693	0.00927476	0.00989642	0.00762064	0.00747912	0.00856773	0.00120379
P__5542	PC 46:5|PC 26:1_20:4	0.00362328	0.00329779	0.0260295	0.0341631	0.0167784	0.0157331	0.0147679	0.0166932	0.0231715	0.00606409	0.0151742	0.00705744
P__5359	PC 44:6|PC 24:2_20:4	0.00358787	0.0038143	0.00331491	0.00767548	0.00459814	0.00206169	0.00652863	0.00609568	0.00721964	0.00385025	0.00592355	0.00145765
P__3900	PC O-36:5|PC O-16:1_20:4	0.00356021	0.00336905	0.00172208	0.00167579	0.00258178	0.00102258	0.00529199	0.00476546	0.0036687	0.0117719	0.00637451	0.00366124
P__3834	PC O-35:1|PC O-17:0_18:1@9.77	0.00345136	0.00289483	0.00866997	0.00918479	0.00605024	0.00333662	0.051396	0.0578856	0.0631331	0.0268402	0.0498137	0.0160504
P__5382	PC 42:1	0.00336803	0.0041657	0.00966571	0.0122356	0.00735876	0.00429058	0.00743925	0.00767817	0.0123839	0.00585284	0.00833855	0.00281595
P__3457	PC 30:1	0.00336271	0.00367347	0.00259967	0.00211523	0.00293777	0.0007101	0.00276626	0.00142584	0.00137429	0.000566075	0.00153312	0.000911507
P__5051	PC O-42:4|PC O-22:0_20:4@10.85	0.0033446	0.00365956	0.00437999	0.0049914	0.00409389	0.000738796	0.00399572	0.0032696	0.00441526	0.00328988	0.00374261	0.000561314
P__5743	PC 50:5	0.00333581	0.00392471	0.00114734	0.00112155	0.00238236	0.00146092	0.00104876	0.000738848	0.000805172	0.00176295	0.00108893	0.000468681
P__4417	PC O-39:7	0.00330933	0.00161695	0.00237682	0.00328613	0.00264731	0.000812643	0.000814039	0.000613137	0.00134164	0.00225326	0.00125552	0.000732681
P__5242	PC O-44:6|PC O-24:2_20:4	0.00310468	0.00329427	0.00181456	0.00159074	0.00245106	0.000872449	0.00324955	0.00183696	0.00200569	0.00289111	0.00249583	0.00068281
P__3250	PC 30:2@7.04	0.00282927	0.00318513	0.00230071	0.00209871	0.00260346	0.000495228	0.00324154	0.00195285	0.00206255	0.00188333	0.00228507	0.000641903
P__5009	PC O-42:6|PC O-18:1_24:5	0.00265026	0.00248792	0.00126713	0.00169159	0.00202422	0.000655942	0.0121091	0.0102551	0.00761443	0.0222933	0.013068	0.00642079
P__5397	PC 44:3|PC 24:0_20:3	0.00261722	0.00237054	0.0097818	0.0116225	0.00659802	0.00479932	0.00938824	0.00793877	0.0100454	0.00385876	0.00780778	0.00277588
P__4985	PC 41:7|PC 19:1_22:6	0.00260199	0.00216424	0.00665276	0.00711838	0.00463434	0.00261255	0.0069048	0.00886132	0.00995877	0.00359021	0.00732877	0.00279417
P__5044	PC 42:11	0.00255686	0.0023111	0.00288478	0.00237903	0.00253294	0.000256428	0.00466569	0.00407221	0.00358941	0.00383194	0.00403982	0.000461464
P__3369	PC O-32:2	0.00255022	0.00245261	0.0017991	0.00187554	0.00216937	0.000386742	0.00461498	0.00315171	0.00229921	0.00428687	0.00358819	0.00106371
P__5799	PC 52:9	0.00248285	0.0025175	0.000847729	0.0010591	0.00172679	0.000897294	0.00100353	0.000528866	0.000377646	0.00196439	0.000968608	0.000715404
P__4776	PC 38:5	0.00242848	0.00343613	0.00215011	0.00297893	0.00274841	0.000573415	0.00194071	0.00228793	0.00213146	0.00230521	0.00216633	0.000169505
N__538	PC 33:1|PC 15:0_18:1	0.00241976	0.00225225	0.00298147	0.00259154	0.00256126	0.000312521	0.00216934	0.00246772	0.00235948	0.00201089	0.00225186	0.00020253
P__5733	PC 50:7	0.0022588	0.0026944	0.00091723	0.00128306	0.00178837	0.000827931	0.000757713	0.00052585	0.000582175	0.00139096	0.000814175	0.000397
P__5337	PC 42:4@10.4	0.00224298	0.00248275	0.00278352	0.00303569	0.00263623	0.000346153	0.00195276	0.00164838	0.00284577	0.00208994	0.00213421	0.000508998
P__3948	PC 35:3	0.00220051	0.00188729	0.00254261	0.00333881	0.0024923	0.000624576	0.00334477	0.00278919	0.00313224	0.00185487	0.00278027	0.000658024
P__5070	PC 40:7@7.99	0.00217896	0.00243142	0.002225	0.00370203	0.00263435	0.000720204	0.00252022	0.00363553	0.0043315	0.00274159	0.00330721	0.000835909
P__5647	PC 48:6@10.82	0.00214641	0.0022713	0.00135744	0.00140138	0.00179413	0.000481919	0.00137799	0.00098797	0.000945827	0.00137709	0.00117222	0.000237708
P__4395	PC 38:8@6.98	0.002111	0.00239208	0.00124037	0.00110089	0.00171108	0.000637075	0.0023179	0.00177652	0.00178519	0.00221745	0.00202426	0.000284065
P__5260	PC 43:5	0.00209339	0.00192563	0.00527954	0.00683572	0.00403357	0.00242296	0.00281113	0.0034198	0.00447698	0.00200645	0.00317859	0.0010413
P__3699	PC 34:6	0.00197562	0.00264127	0.000585019	0.000662918	0.00146621	0.00101029	0.00387529	0.000501351	0.00104472	0.00171889	0.00178506	0.0014798
P__5652	PC 48:5@11.28	0.00195992	0.0025526	0.000775708	0.000682435	0.00149267	0.000915114	0.00111466	0.000436923	0.000556707	0.00108712	0.000798852	0.000352353
P__3724	PC 34:5	0.00194262	0.00201974	0.00117827	0.00123237	0.00159325	0.000449591	0.00291185	0.00140454	0.00158652	0.00187876	0.00194542	0.000673248
P__2991	PC 26:0	0.00188493	0.00185357	0.00256489	0.00191226	0.00205391	0.000341494	0.00406367	0.00130371	0.00124651	0.000670851	0.00182118	0.00152206
P__5532	PC 46:6|PC 24:0_22:6	0.0018526	0.00203946	0.0042824	0.00391459	0.00302226	0.00125409	0.00684024	0.00619458	0.00837779	0.00322116	0.00615844	0.00216174
P__5276	PC 43:4|PC 23:0_20:4	0.00182157	0.00179917	0.00733975	0.00963918	0.00514992	0.0039688	0.00679832	0.00772834	0.0113326	0.00404467	0.00747598	0.00300944
P__5262	PC O-44:5	0.00179083	0.00197391	0.00198347	0.00207515	0.00195584	0.0001191	0.00286974	0.00210345	0.0031546	0.00255689	0.00267117	0.00045037
P__4736	PC 39:3	0.00177261	0.00144336	0.00404836	0.00450113	0.00294137	0.00155653	0.00291705	0.0049628	0.00359682	0.00198752	0.00336605	0.00125231
P__5522	PC 46:7|PC 24:1_22:6	0.00171431	0.00152431	0.00438984	0.00532201	0.00323762	0.00190859	0.00623336	0.00573757	0.0071326	0.00234326	0.0053617	0.00209349
P__5243	PC O-44:6	0.00170713	0.00176631	0.00138752	0.00151222	0.0015933	0.000174935	0.00247027	0.00157276	0.00176423	0.00193047	0.00193443	0.00038597
P__5075	PC 41:3	0.00161039	0.00160592	0.00514843	0.0061951	0.00363996	0.00238472	0.00275393	0.00299377	0.00361813	0.0021458	0.00287791	0.000609018
P__5519	PC 44:4	0.00157763	0.00168232	0.0051961	0.00650497	0.00374025	0.00249501	0.00373411	0.00312033	0.00543667	0.00240962	0.00367518	0.00129304
P__4021	PC 36:7	0.0014811	0.00140815	0.00108765	0.000736051	0.00117824	0.000340747	0.00191215	0.00136901	0.00130397	0.00172672	0.00157796	0.000290138
P__4262	PC O-38:6|PC O-18:2_20:4	0.00144309	0.00125529	0.000982808	0.00140361	0.0012712	0.000208569	0.00857498	0.00596151	0.00558878	0.0126588	0.00819601	0.00325835
P__4785	PC O-40:1|PC O-18:0_22:1	0.00139381	0.00156385	0.0033688	0.00307705	0.00235088	0.00101635	0.0241331	0.0229802	0.0193955	0.010748	0.0193142	0.00605664
P__4396	PC 38:8@6.81	0.00136962	0.00131748	0.00167807	0.0014886	0.00146344	0.000160005	0.00221067	0.00221026	0.00188548	0.00240752	0.00217848	0.000216302
P__5804	PC 52:8	0.00134562	0.00145836	0.000380424	0.000472184	0.000914148	0.000566431	0.000362239	0.000242732	0.000166863	0.000795715	0.000391887	0.000280974
P__4600	PC O-40:8|PC O-18:2_22:6	0.00132262	0.00126079	0.000771244	0.000735286	0.00102248	0.000312236	0.0217821	0.0190598	0.0139028	0.0359117	0.0226641	0.00941679
P__4996	PC 40:0	0.00130711	0.00149168	0.00223683	0.000819995	0.0014639	0.000588043	0.00143717	0.00160448	0.00137362	0.000917749	0.00133325	0.000293618
P__5090	PC O-42:2|PC O-18:1_24:1	0.00129673	0.00131644	0.00477263	0.00502271	0.00310213	0.00207584	0.0178047	0.0167453	0.0190596	0.00646596	0.0150189	0.00577989
P__4739	PC O-40:3|PC O-22:3_18:0__PC(P-18:0/22:2)	0.0011916	0.00102772	0.0054743	0.00609044	0.00344601	0.00271032	0.00581023	0.00694366	0.00917549	0.00293821	0.0062169	0.00259465
P__4000	PC O-36:1|PC O-18:0_18:1@10.66__PC(P-18:0/18:0)	0.00111714	0.00114902	0.0028201	0.00295999	0.00201156	0.00101608	0.00788066	0.0104553	0.0104236	0.00393248	0.00817299	0.00307361
P__5553	PC 46:4|PC 26:0_20:4	0.0011043	0.00124592	0.00670314	0.00884132	0.00447367	0.00390802	0.00482818	0.00466274	0.00724084	0.00241879	0.00478764	0.00197035
P__4351	PC 37:3@8.7	0.00109739	0.00214451	0.00352578	0.00533331	0.00302525	0.00183212	0.00275744	0.00443572	0.00516218	0.00196809	0.00358086	0.00147314
P__4757	PC 39:2	0.0010863	0.00107617	0.000614845	0.000506566	0.00082097	0.000303789	0.000956054	0.00104865	0.00100657	0.00177014	0.00119535	0.000385059
P__2000	PC 19:1	0.00107452	0.000951141	0.00066585	0.000595972	0.000821872	0.000227974	0.000881179	0.000729342	0.000681385	0.00117328	0.000866297	0.000221669
P__1923	PC 18:0	0.00105233	0.00128168	0.00169071	0.001603	0.00140693	0.000294622	0.00162119	0.00202045	0.0016891	0.00107486	0.0016014	0.000391972
P__3833	PC O-35:1|PC O-17:0_18:1@11.03	0.00104119	0.00109461	0.00263633	0.00297899	0.00193778	0.00101438	0.000961298	0.00114243	0.0011775	0.000482487	0.00094093	0.000319976
P__4713	PC 39:4|PC 18:0_21:4	0.000970963	0.000999457	0.00114491	0.00147413	0.00114736	0.000230777	0.00164885	0.0014449	0.00229606	0.00131255	0.00167559	0.000436161
P__5424	PC 44:1	0.000950992	0.00116416	0.00461229	0.00526211	0.00299739	0.00225723	0.00363978	0.00368069	0.00544082	0.00182886	0.00364754	0.00147474
P__3236	PC 30:3	0.00095054	0.000905314	0.000495361	0.000568124	0.000729835	0.000231396	0.00133863	0.000554283	0.00070023	0.000713355	0.000826624	0.000348867
P__3608	PC O-34:3|PC O-16:0_18:3	0.000930605	0.00102914	0.000946221	0.000910269	0.000954058	5.21727e-05	0.00536272	0.00383231	0.00335416	0.00556751	0.00452918	0.0011014
P__4210	PC O-37:1|PC O-19:0_18:1	0.000916006	0.000849787	0.00291649	0.00306591	0.00193705	0.00121906	0.0189149	0.0211693	0.022364	0.00719283	0.0174103	0.00696011
P__5477	PC 46:11	0.000888393	0.000540214	0.000208745	0.000713813	0.000587791	0.000289933	0.00133074	0.00110514	0.000718659	0.000913131	0.00101692	0.000262042
P__5069	PC 40:7@8.29	0.000885076	0.000543812	0.00694599	0.00821155	0.00414661	0.00399908	0.00339393	0.00375478	0.00196618	0.0011002	0.00255377	0.00123914
P__2231	PC 22:4	0.0008206	0.000920824	0.000645301	0.000381939	0.000692166	0.000236091	0.000409398	0.000519073	0.000486908	0.000604345	0.000504931	8.06942e-05
P__2085	PC 20:1	0.000802897	0.000924861	0.00177356	0.00193724	0.00135964	0.000578489	0.00166868	0.00220316	0.0018845	0.000884213	0.00166014	0.000561943
P__4369	PC 38:9	0.000800329	0.000657657	0.00067973	0.000394537	0.000633063	0.000170934	0.00108464	0.00088459	0.000786336	0.00100106	0.000939155	0.000130803
P__2521	PC 24:0	0.000778352	0.00081699	0.000424328	0.000419509	0.000609795	0.000217522	0.00145607	0.000225807	0.000228476	0.00031027	0.000555155	0.000601886
N__580	PC 34:3|PC 16:0_18:3	0.000773812	0.000767513	0.000437947	0.000406113	0.000596346	0.000201719	0.000557658	0.000504904	0.000358395	0.00118131	0.000650568	0.000363733
P__3351	PC O-32:3|PC O-16:0_16:3	0.000742103	0.000728051	0.000713975	0.000737437	0.000730391	1.24065e-05	0.00302438	0.0024535	0.0022377	0.00391078	0.00290659	0.000747211
P__5240	PC 43:6	0.000645144	0.000625274	0.00124429	0.00184816	0.00109072	0.00058094	0.00112723	0.00121715	0.00131487	0.000577437	0.00105918	0.000330173
P__2932	PC 27:0	0.000638573	0.000593034	0.00125088	0.000911391	0.00084847	0.000302874	0.00213866	0.00107236	0.0011387	0.000486418	0.00120903	0.000685565
P__5749	PC 50:4	0.000637881	0.000774412	0.000219166	0.000175536	0.000451749	0.000299524	0.000200754	0.000129312	0.000176754	0.000268328	0.000193787	5.7885e-05
P__4170	PC O-37:2	0.000634369	0.000475131	0.00178883	0.00227801	0.00129408	0.000879163	0.0200886	0.0175943	0.0216056	0.00658207	0.0164676	0.0067947
P__5308	PC 43:2	0.000629332	0.000691789	0.00358372	0.00437695	0.00232045	0.001944	0.00235425	0.00304093	0.00379275	0.00143116	0.00265477	0.00100526
P__4990	PC O-42:7__PC(P-20:0/22:6)	0.000616835	0.000641278	0.000856766	0.000686217	0.000700274	0.000108213	0.000531814	0.000655467	0.000661135	0.000770116	0.000654633	9.74058e-05
P__4240	PC 36:0@9.33	0.000592079	0.000909005	0.000903487	0.000508073	0.000728161	0.000208487	0.0233157	0.0169478	0.0224281	0.016791	0.0198707	0.00348503
P__3052	PC O-29:0|PC O-13:0_16:0	0.000589149	0.00118614	0.000876459	0.000962919	0.000903667	0.000246958	0.000975226	0.000494907	0.000764426	0.000406823	0.000660346	0.000259246
P__4404	PC 37:1|PC 17:0_20:1	0.000587617	0.000574613	0.00176143	0.00168257	0.00115156	0.000659497	0.00102812	0.000905244	0.00115479	0.000475033	0.000890798	0.000295308
P__5076	PC O-42:3|PC O-18:1_24:2	0.000587301	0.000678508	0.00216351	0.00272891	0.00153956	0.0010727	0.0152026	0.0136522	0.016788	0.00508487	0.0126819	0.00522398
P__3590	PC 33:4	0.000562804	0.000610644	0.00096271	0.00189403	0.00100755	0.000617303	0.00142195	0.00151837	0.00101318	0.000735996	0.00117237	0.000364129
P__3789	PC O-35:2|PC O-17:1_18:1	0.00054317	0.000644305	0.00168045	0.00190568	0.0011934	0.000699728	0.00726394	0.00668231	0.00767139	0.00389606	0.00637843	0.00170395
P__4459	PC O-39:6|PC O-17:0_22:6@8.75	0.000485233	0.000490186	0.000440032	0.000445996	0.000465362	2.59983e-05	0.00913661	0.0080894	0.00855792	0.00946879	0.00881318	0.000611949
P__5324	PC 43:1	0.000473582	0.000557283	0.0017956	0.00231183	0.00128457	0.000913431	0.00195133	0.0021543	0.00332066	0.00126422	0.00217263	0.000854885
P__5661	PC 48:4	0.000454681	0.000578139	0.000310334	0.000337267	0.000420105	0.000122586	0.000225961	0.000142561	0.000140088	0.000233697	0.000185577	5.12053e-05
P__4761	PC O-40:2|PC O-18:1_22:1@11.32	0.000425837	0.00046131	0.00162443	0.00153395	0.00101138	0.000656848	0.0023583	0.00270257	0.00307715	0.00147638	0.0024036	0.000684311
N__624	PC O-36:5|PC O-18:5_18:0	0.000424607	0.000374213	0.000309124	0.000339537	0.00036187	4.95621e-05	0.000312317	0.000333695	0.000237707	0.000556853	0.000360143	0.000137444
P__4989	PC O-42:7|PC O-20:1_22:6	0.000400333	0.000314836	0.000391695	0.000571322	0.000419547	0.000108236	0.00582278	0.00558909	0.00676734	0.0050272	0.0058016	0.000725248
N__967	PC 42:5|PC 22:1_20:4	0.000369159	0.000337146	0.000272884	0.000357084	0.000334068	4.28724e-05	0.000338436	0.000293274	0.000290254	0.000265322	0.000296822	3.04397e-05
P__4639	PC 38:0	0.000367227	0.000289889	0.000502911	0.000678327	0.000459588	0.000170345	0.00770261	0.00671217	0.00807876	0.00583439	0.00708198	0.00101193
P__4949	PC O-41:2|PC O-23:1_18:1	0.000364551	0.000106094	0.00126654	0.00230912	0.00101158	0.00099786	0.000543504	0.000167836	0.0012399	0.00013167	0.000520727	0.000514335
P__5274	PC 41:1	0.000357975	0.000403144	0.00131325	0.00148321	0.000889393	0.000591921	0.000971094	0.0012197	0.00171356	0.00074423	0.00116215	0.000415742
P__4427	PC O-38:0|PC O-18:0_20:0	0.000356458	0.000435329	0.000345005	0.000206891	0.000335921	9.49298e-05	0.00180718	0.00193504	0.0011942	0.00107067	0.00150177	0.000432607
N__906	PC 40:3|PC 18:0_22:3@9.82	0.000345464	0.000334564	0.00103097	0.00101305	0.000681013	0.000393845	0.000954284	0.000781185	0.000884821	0.000500311	0.00078015	0.000199658
P__4196	PC O-38:8	0.000344484	0.000449871	0.000234685	0.000212481	0.00031038	0.000109445	0.000420946	0.000499937	0.000298963	0.00123075	0.000612648	0.000420277
P__5006	PC 41:6@9.97	0.000328406	0.000395806	0.000306302	0.000334917	0.000341358	3.83088e-05	0.000124069	0.000154759	6.62866e-05	2.81118e-05	9.33065e-05	5.68716e-05
P__5479	PC 45:4	0.000326105	0.000321617	0.00172034	0.00235296	0.00118026	0.00102205	0.00184273	0.00214096	0.002722	0.00086846	0.00189354	0.000774799
P__5149	PC O-44:12|PC O-22:6_22:6	0.000324405	0.000359763	0.000285678	0.000153206	0.000280763	9.02599e-05	0.0020337	0.00173304	0.00111591	0.00332983	0.00205312	0.000932947
P__5633	PC 46:5	0.000298122	0.000278158	0.00190921	0.00248942	0.00124373	0.00112859	0.000976676	0.000889521	0.00150013	0.000437817	0.000951036	0.000435637
P__5554	PC 46:4	0.000296951	0.00036089	0.00105731	0.00203725	0.0009381	0.000809648	0.00172579	0.00180115	0.00232008	0.000728049	0.00164377	0.000665192
P__5653	PC 48:5@11.65	0.000295034	0.000309396	0.00177302	0.00216048	0.00113448	0.000973971	0.000718623	0.000778797	0.00118115	0.000394342	0.000768227	0.000322936
N__1000	PC 44:10|PC 22:4_22:6	0.000287081	0.000266686	0.000375382	0.000331207	0.000315089	4.83813e-05	0.000513212	0.000521433	0.000477295	0.000359983	0.000467981	7.45056e-05
P__5541	PC 44:2	0.000275869	0.000290749	0.0018887	0.00210264	0.00113949	0.000992499	0.00101478	0.00102062	0.00167964	0.000376161	0.0010228	0.000532179
P__5028	PC 41:5	0.000251413	0.000276087	0.000619598	0.000992664	0.000534941	0.000348363	0.00101062	0.000852272	0.00129405	0.000544364	0.000925326	0.000312889
P__5463	PC 45:5	0.000237363	0.000215765	0.00191197	0.00255647	0.00123039	0.00118864	0.00140741	0.00157155	0.00220862	0.00056928	0.00143922	0.000675104
N__531	PC O-34:2|PC O-16:0_18:2	0.000209325	0.00020639	0.000265922	0.000328193	0.000252458	5.74447e-05	0.000760174	0.000686013	0.000546961	0.000721071	0.000678555	9.28114e-05
N__765	PC 37:1|PC 19:0_18:1	0.000206016	0.000215586	0.000613652	0.000613736	0.000412248	0.000232643	0.000421767	0.000509274	0.000592364	0.000263397	0.000446701	0.00014066
P__5577	PC 46:2	0.000178587	0.000170647	0.000990567	0.00136203	0.000675458	0.000597882	0.000644969	0.000623988	0.000933523	0.000212543	0.000603756	0.000296593
P__4047	PC O-37:6|PC O-15:0_22:6	0.000163749	1.57722e-05	0.000156239	0.000143504	0.000119816	6.9864e-05	0.00228628	0.00199007	0.00180236	0.00253789	0.00215415	0.000324241
P__5109	PC O-42:1|PC O-20:0_22:1	0.000156421	0.000180536	0.000294901	0.000302944	0.000233701	7.60235e-05	0.00158603	0.00144558	0.00169842	0.000746579	0.00136915	0.000427743
P__3858	PC 34:0@6.64	0.000138614	0.000126709	6.76374e-05	5.45704e-05	9.68829e-05	4.19396e-05	0.00228307	0.00249278	0.000907133	0.00787059	0.00338839	0.00306978
P__4108	PC O-37:4|PC O-17:0_20:4	0.000132813	1.34169e-05	0.00035897	0.000221929	0.000181782	0.000145776	0.00635053	0.00653155	0.00683833	0.00804194	0.00694059	0.000761336
P__3750	PC O-35:4	0.000128087	0.00019048	0.000401985	0.000412083	0.000283159	0.000145347	0.00118935	0.00154501	0.000894812	0.00187105	0.00137506	0.000424272
N__976	PC 42:3|PC 24:1_18:2	0.00011678	0.000113632	0.000243375	0.000345077	0.000204716	0.000111392	0.000225302	0.000214007	0.000218218	0.000126654	0.000196045	4.6495e-05
P__2290	PC 22:0	0.000105861	9.97995e-05	0.000103469	0.000101797	0.000102732	2.56957e-06	0.000861398	0.000498867	0.000461419	0.00108224	0.000725981	0.000298235
N__758	PC O-38:2|PC O-18:1_20:1	9.35068e-05	7.97497e-05	0.000294243	0.000311593	0.000194773	0.000125202	0.00345479	0.00300911	0.0031574	0.000942288	0.0026409	0.00114747
P__4783	PC 39:1	9.08393e-05	0.000115263	0.000363932	0.000413691	0.000245931	0.000166528	0.000384381	0.000245681	0.00035844	0.000138641	0.000281786	0.000112836
N__845	PC O-40:5|PC O-16:0_24:5	5.86269e-05	6.74318e-05	1.65581e-05	1.9493e-05	4.05275e-05	2.62578e-05	0.000278527	0.000275285	0.000187565	0.000426749	0.000292031	9.9205e-05
N__734	PC O-38:5|PC O-18:1_20:4@9.3	5.13938e-05	5.60724e-05	5.77145e-05	6.7331e-05	5.81279e-05	6.69431e-06	0.000196558	0.000184154	0.00018958	0.00023643	0.000201681	2.37162e-05
P__5646	PC 48:6@11.52	4.13645e-05	5.76711e-05	0.000298125	0.000354262	0.000187856	0.000161512	0.000790406	0.000587424	0.000686479	0.000148172	0.00055312	0.000282399
N__637	PC O-36:3|PC O-16:2_20:1	3.08393e-05	2.51232e-05	0.000106513	0.000137774	7.50622e-05	5.58911e-05	0.000193366	0.000310141	0.000327984	0.000125546	0.000239259	9.64943e-05
N__828	PC O-40:7|PC O-18:1_22:6@9.06	2.63056e-05	3.7159e-05	6.00093e-05	3.25023e-05	3.89941e-05	1.46986e-05	0.000370297	0.000362981	0.0003857	0.000481896	0.000400219	5.52688e-05
N__935	PC O-42:4|PC O-18:0_24:4	1.70056e-05	2.58564e-05	1.26388e-06	4.45219e-06	1.21445e-05	1.13902e-05	0.0002722	0.000185064	0.00018377	0.000285997	0.000231758	5.49563e-05
P__4072	PC O-37:5|PC O-16:2_21:3	6.86579e-08	6.93587e-08	5.44781e-05	0.000325704	9.508e-05	0.000155874	0.00152316	0.00145508	0.00132552	0.00153951	0.00146082	9.73253e-05
	TOTAL PC	77.9791	77.568	77.9759	78.0675	77.8976	0.223802	83.3417	80.717	80.23	82.1747	81.6159	1.41647

## Sheet: All PE species - %Total
row.names	Metabolite.name	WT #6	WT #7	WT #10	WT #12	WT Mean	WT SD	KO #2	KO #8	KO #21	KO #23	KO Mean	KO SD
P__3920	PE 38:4|PE 18:0_20:4	1.95131	2.08285	1.24056	1.28738	1.64052	0.438529	1.21166	1.29312	1.27276	1.86718	1.41118	0.305963
P__4258	PE 40:6	1.38106	1.4379	1.18216	1.15909	1.29006	0.14016	0.86557	0.898822	1.04796	0.894872	0.926805	0.0821179
P__3673	PE P-38:6|PE P-16:0_22:6	1.36579	1.43384	0.953072	0.99621	1.18723	0.24767	0.649355	0.653008	0.658615	0.943886	0.726216	0.145163
P__4025	PE P-40:6|PE P-18:0_22:6	1.13652	1.12763	0.910005	0.921739	1.02397	0.12497	0.625903	0.611687	0.723124	0.810507	0.692805	0.0927882
P__3874	PE 38:6	0.660967	0.684219	0.586728	0.570496	0.625602	0.0554813	0.424553	0.404378	0.483008	0.389963	0.425476	0.0408945
P__3728	PE P-38:4|PE P-18:0_20:4	0.45334	0.434819	0.282316	0.32629	0.374191	0.0830177	0.223823	0.206439	0.25347	0.381296	0.266257	0.0791127
P__3589	PE 36:4|PE 16:0_20:4	0.445249	0.455284	0.352098	0.345893	0.399631	0.0586668	0.359718	0.413767	0.407593	0.487859	0.417234	0.052918
P__4071	PE P-40:4|PE P-18:0_22:4	0.438497	0.454352	0.37894	0.488291	0.44002	0.0457113	0.143355	0.140535	0.168693	0.22172	0.168576	0.0376241
P__4324	PE 40:4|PE 18:0_22:4	0.364201	0.358727	0.169771	0.220223	0.278231	0.0983175	0.134247	0.106672	0.129067	0.155098	0.131271	0.0198876
P__3727	PE P-38:4|PE P-16:0_22:4	0.300978	0.298217	0.249479	0.287916	0.284147	0.0237859	0.0800741	0.0848681	0.083872	0.117344	0.0915396	0.0173267
P__3991	PE P-40:7|PE P-18:1_22:6	0.232723	0.274502	0.224055	0.298735	0.257504	0.0352228	0.158628	0.162835	0.19363	0.215747	0.18271	0.0269915
P__4229	PE 40:7|PE 18:1_22:6	0.222253	0.228737	0.211766	0.222368	0.221281	0.00702944	0.178476	0.175875	0.20647	0.153779	0.17865	0.0216044
P__4288	PE 40:5|PE 18:0_22:5@9.49	0.168332	0.173668	0.063577	0.0595896	0.116292	0.0632302	0.0437966	0.0364136	0.0460115	0.073488	0.0499274	0.0162342
P__3384	PE 34:1|PE 16:0_18:1@9.14	0.158604	0.180813	0.168781	0.178803	0.17175	0.0102228	0.124735	0.151452	0.167121	0.140825	0.146033	0.01784
P__3253	PE P-34:1|PE P-16:0_18:1	0.136296	0.13248	0.25036	0.270676	0.197453	0.0733087	0.0961099	0.10439	0.133764	0.0870261	0.105322	0.0202438
P__4046	PE P-40:5|PE P-18:0_22:5@9.46	0.117537	0.145464	0.181531	0.20345	0.161995	0.0380786	0.0807203	0.0850244	0.117631	0.134385	0.10444	0.0258861
P__3438	PE P-36:4|PE P-16:0_20:4	0.114196	0.116161	0.0760798	0.0886143	0.0987628	0.0196502	0.0485292	0.0478632	0.0496289	0.088138	0.0585398	0.0197455
P__3478	PE P-36:2|PE P-18:1_18:1	0.0993305	0.0911389	0.238952	0.297607	0.181757	0.102792	0.128297	0.104398	0.189634	0.0883762	0.127676	0.0444431
P__3498	PE P-36:1|PE P-18:0_18:1	0.0932446	0.0891276	0.244966	0.245402	0.168185	0.0889266	0.0941045	0.103469	0.136846	0.0673992	0.100455	0.0286728
P__4190	PE 40:8|PE 18:2_22:6	0.0798707	0.0760085	0.0760747	0.0637095	0.0739158	0.00703965	0.0774699	0.0741922	0.0705563	0.0690041	0.0728057	0.00379425
P__4856	PE 44:12|PE 22:6_22:6	0.0784482	0.0810739	0.19841	0.203258	0.140298	0.0699379	0.173732	0.214954	0.237206	0.120785	0.186669	0.0511925
N__537	PE 40:6|PE 18:0_22:6@9.02	0.0777711	0.0819688	0.0679143	0.0689913	0.0741614	0.006825	0.0525112	0.0516999	0.0604326	0.0489719	0.0534039	0.00492429
P__3749	PE P-38:3|PE P-18:0_20:3	0.0675224	0.0662724	0.102415	0.160825	0.0992587	0.0443308	0.052513	0.0530467	0.0696521	0.0491955	0.0561018	0.00919276
P__4540	PE 42:10|PE 20:4_22:6	0.0646834	0.0657435	0.0620297	0.0536642	0.0615302	0.0054717	0.0775487	0.075129	0.0708476	0.0647081	0.0720583	0.00562922
P__4048	PE P-40:5|PE P-18:0_22:5@9.83	0.0645425	0.0711603	0.0306012	0.0410756	0.0518449	0.0191624	0.0241686	0.020571	0.0247111	0.043098	0.0281372	0.0101417
P__4106	PE P-40:3|PE P-18:1_22:2	0.0641879	0.0509295	0.0508664	0.0631621	0.0572865	0.00738873	0.0287769	0.0248685	0.0340062	0.0380908	0.0314356	0.00580502
P__3702	PE P-38:5|PE P-16:0_22:5	0.0566736	0.0619345	0.0265627	0.0327795	0.0444876	0.0174287	0.016973	0.0171969	0.0193993	0.0393317	0.0232252	0.0107933
P__4912	PE 44:10|PE 22:4_22:6	0.0533765	0.0465486	0.0837421	0.111339	0.0737516	0.0298204	0.0842832	0.0936069	0.0938955	0.0500783	0.080466	0.0207446
P__3571	PE 36:5|PE 16:1_20:4	0.047627	0.0467507	0.0481837	0.0507924	0.0483384	0.00173905	0.0709088	0.0687347	0.0705036	0.0715487	0.070424	0.00120553
P__3850	PE 38:7|PE 16:1_22:6	0.0466215	0.0500194	0.0305219	0.0276183	0.0386953	0.011263	0.0304227	0.0293176	0.0243623	0.0322419	0.0290861	0.00337213
P__3768	PE P-38:2|PE P-18:1_20:1	0.0451094	0.0399475	0.172816	0.20786	0.116433	0.0865544	0.0473464	0.0531172	0.0793441	0.0249805	0.0511971	0.0223463
P__3460	PE P-36:3|PE P-16:0_20:3@9.12	0.0446911	0.0419508	0.0869275	0.113823	0.0718481	0.03474	0.0267825	0.0389422	0.0444052	0.0276373	0.0344418	0.00865039
P__3946	PE 38:3|PE 18:1_20:2	0.0429231	0.0438019	0.0445904	0.054659	0.0464936	0.00548605	0.0215853	0.0201689	0.0259429	0.0233074	0.0227511	0.00248487
P__3748	PE O-38:4	0.0420777	0.036036	0.0157555	0.0225188	0.029097	0.0120819	0.0111584	0.0108173	0.0141415	0.0253267	0.015361	0.00680953
P__4594	PE 42:8|PE 20:4_22:4	0.0407091	0.0387226	0.0356787	0.038554	0.0384161	0.00207076	0.045061	0.0423633	0.041719	0.0414308	0.0426435	0.00165814
P__3701	PE P-38:5|PE P-18:1_20:4	0.0395419	0.0369388	0.0557574	0.0764087	0.0521617	0.0181828	0.0291682	0.0323726	0.0389916	0.0343824	0.0337287	0.00411349
N__429	PE 38:6|PE 16:0_22:6	0.0381185	0.0367809	0.0306401	0.0289154	0.0336137	0.00451811	0.0223123	0.0240805	0.0246254	0.0207416	0.02294	0.00176713
P__4460	PE P-42:5|PE P-18:0_24:5	0.0342653	0.0343016	0.0185301	0.0159023	0.0257498	0.00991201	0.0109125	0.0080334	0.00953215	0.0171744	0.0114131	0.00401676
P__3947	PE 38:3|PE 18:0_20:3@9.75	0.0253644	0.0314012	0.00948062	0.0148377	0.020271	0.00992938	0.0121076	0.00845729	0.0123766	0.0140178	0.0117398	0.00234557
P__4420	PE P-42:6|PE P-20:0_22:6	0.0249741	0.0256936	0.020803	0.0212134	0.023171	0.00252018	0.0138667	0.0114786	0.0153465	0.0183666	0.0147646	0.00288195
P__4710	PE 42:4|PE 18:0_24:4@10.26	0.0245295	0.0247059	0.0122516	0.0121746	0.0184154	0.00716222	0.00783789	0.00614913	0.0079158	0.0120452	0.00848701	0.00250827
P__3367	PE 34:2|PE 16:1_18:1	0.0244785	0.0287008	0.0394607	0.0452513	0.0344728	0.00956132	0.0413886	0.0458317	0.0512036	0.0233022	0.0404315	0.0121041
P__3919	PE 36:1	0.0242135	0.0205551	0.0127605	0.00834649	0.0164689	0.00722037	0.0103836	0.00861349	0.0110807	0.0111375	0.0103038	0.00117788
P__4287	PE 40:5|PE 18:0_22:5@9.26	0.021653	0.0231865	0.0257027	0.0314261	0.0254921	0.00429386	0.016114	0.0168303	0.0201531	0.0129479	0.0165113	0.00295636
P__4495	PE P-42:4|PE P-18:0_24:4	0.0201129	0.0203901	0.0156242	0.018415	0.0186355	0.0021892	0.00608891	0.00495211	0.00719771	0.00901942	0.00681454	0.00173239
P__4572	PE 42:9|PE 20:4_22:5	0.0194799	0.0196794	0.0176156	0.0182539	0.0187572	0.000988167	0.0174753	0.0151411	0.0185467	0.0114715	0.0156587	0.00313268
N__377	PE 36:1|PE 18:0_18:1@8.87	0.0189146	0.0188726	0.0179131	0.0182558	0.018489	0.000487976	0.0173606	0.017331	0.0172699	0.0171919	0.0172883	7.45801e-05
P__4026	PE P-40:6|PE P-18:1_22:5@9.11	0.0185374	0.0198207	0.0138827	0.017695	0.0174839	0.00255498	0.00679513	0.00705281	0.0069036	0.0117466	0.00812453	0.00241702
P__3967	PE P-40:8|PE P-18:2_22:6	0.0180437	0.0181771	0.0109169	0.0133701	0.0151269	0.00358804	0.00820715	0.00862384	0.00762836	0.0148427	0.00982551	0.0033696
N__438	PE 38:5|PE 18:1_20:4	0.0166441	0.0163447	0.0205494	0.0249571	0.0196238	0.00403864	0.0228039	0.0259109	0.0274094	0.0210885	0.0243032	0.00287608
P__4228	PE 38:4	0.0162885	0.0172111	0.00937386	0.0106446	0.0133795	0.00394413	0.00879683	0.00939904	0.00955081	0.0135419	0.0103221	0.00217107
P__4043	PE 39:6|PE 17:0_22:6	0.0162851	0.0162715	0.0220721	0.0204344	0.0187658	0.0029491	0.0137503	0.0160829	0.0210378	0.00986086	0.015183	0.00467141
P__4421	PE P-42:6|PE P-18:0_24:6	0.0141121	0.0161942	0.00643573	0.0118783	0.0121551	0.00420047	0.00562736	0.00533386	0.0054679	0.00163351	0.00451566	0.00192517
P__4658	PE 42:6|PE 18:0_24:6	0.0139749	0.0137314	0.00738008	0.00755198	0.0106596	0.00368962	0.00577716	0.00499597	0.00583135	0.00702337	0.00590696	0.000836428
P__4885	PE 44:11|PE 22:5_22:6	0.0133633	0.0129053	0.0300095	0.0323626	0.0221602	0.010468	0.0281607	0.0295113	0.0299072	0.0169889	0.026142	0.0061477
P__3788	PE P-38:1|PE P-18:0_20:1	0.0118937	0.01303	0.0462508	0.0451903	0.0290912	0.0192124	0.0103662	0.0126605	0.0182125	0.00695109	0.0120476	0.00473229
P__3601	PE 36:3|PE 18:1_18:2	0.0118146	0.0136657	0.0249824	0.039804	0.0225667	0.0128814	0.0222871	0.025576	0.0303574	0.0157378	0.0234896	0.00613883
P__4458	PE P-42:5|PE P-18:1_24:4	0.00997985	0.00890685	0.0184359	0.0249349	0.0155644	0.00756223	0.00435367	0.00407701	0.00571425	0.00634149	0.00512161	0.00108324
P__3151	PE 32:1|PE 16:0_16:1	0.00984035	0.00990923	0.0103295	0.0104667	0.0101364	0.000308556	0.0108563	0.010956	0.0111736	0.0106403	0.0109066	0.000221527
P__3555	PE 36:6|PE 14:0_22:6	0.00926248	0.0101604	0.00532056	0.00430658	0.00726249	0.00288132	0.00699692	0.00372556	0.00383921	0.00400101	0.00464067	0.00157489
N__373	PE 36:2|PE 18:1_18:1@9.26	0.00892418	0.00923253	0.0172991	0.0224169	0.0144682	0.00656616	0.0123256	0.0123975	0.0155303	0.00837468	0.012157	0.00293093
N__489	PE O-40:6|PE O-18:2_22:4	0.00890708	0.00635812	0.00962627	0.0142391	0.00978263	0.00328523	0.00570885	0.00614372	0.00702244	0.00505437	0.00598234	0.000825383
P__3996	PE 38:1|PE 18:0_20:1	0.00752094	0.0073639	0.0216896	0.0235105	0.0150212	0.00878302	0.005724	0.00626643	0.0076545	0.00387956	0.00588112	0.0015625
P__4628	PE 40:4	0.0074753	0.00763881	0.00286443	0.00337698	0.00533888	0.00257073	0.00181899	0.00138342	0.00180326	0.00295198	0.00198941	0.00067267
P__3573	PE O-37:5	0.00747009	0.00733204	0.00375009	0.00393296	0.00562129	0.00205723	0.00430631	0.00349464	0.00240795	0.00430063	0.00362738	0.00089793
P__3459	PE P-36:3|PE P-16:0_20:3@9.4	0.00721024	0.00848586	0.0070056	0.00959262	0.00807358	0.00120601	0.00329623	0.00266824	0.00364544	0.00384192	0.00336296	0.000515199
P__3237	PE P-34:2|PE P-18:1_16:1	0.00697269	0.00635712	0.0122541	0.0146303	0.0100535	0.00403915	0.00510461	0.0058604	0.00711357	0.00438678	0.00561634	0.00116547
N__376	PE 36:1|PE 18:0_18:1@9.88	0.00644055	0.00710567	0.00817666	0.00856304	0.00757148	0.000973896	0.00391247	0.00386252	0.00492169	0.00470565	0.00435058	0.000542333
P__3572	PE P-37:4|PE P-17:0_20:4	0.00638349	0.00633511	0.00757635	0.00817986	0.0071187	0.000911051	0.00365713	0.0039751	0.00588689	0.0045839	0.00452575	0.000985528
P__4399	PE P-42:7|PE P-20:1_22:6	0.00634263	0.00622726	0.00617504	0.00678715	0.00638302	0.000278369	0.00363351	0.0043821	0.00544811	0.00423253	0.00442407	0.000755446
P__4136	PE P-40:2|PE P-18:1_22:1	0.00607054	0.00581592	0.0262107	0.0293998	0.0168742	0.0126894	0.00519022	0.00638425	0.0104987	0.00317398	0.00631179	0.00308973
P__4938	PE 44:9	0.00547577	0.0066706	0.00491796	0.0058948	0.00573978	0.000738361	0.00481226	0.00511329	0.00606898	0.00339006	0.00484615	0.00110875
P__5144	PE 46:12|PE 22:6_24:6	0.0052904	0.00557943	0.0152731	0.0169964	0.0107848	0.00621862	0.0133262	0.0154854	0.0159947	0.00808206	0.0132221	0.00361666
P__3902	PE P-39:4|PE P-17:0_22:4	0.00525959	0.00536424	0.00526737	0.00706937	0.00574014	0.000887428	0.00216807	0.00249735	0.00340534	0.0025286	0.00264984	0.000529413
N__536	PE 40:6|PE 18:0_22:6@7.9	0.0047094	0.00439754	0.00564763	0.00547164	0.00505655	0.00059902	0.00616976	0.00672799	0.00615722	0.00609047	0.00628636	0.000296469
P__3512	PE 35:1|PE 17:0_18:1	0.00450435	0.00566744	0.00438601	0.00362488	0.00454567	0.000843292	0.00241047	0.00229357	0.00305645	0.00298469	0.0026863	0.000390028
N__331	PE 34:1|PE 16:0_18:1@8.08	0.00435544	0.00432812	0.00351872	0.00311229	0.00382864	0.000615413	0.00326775	0.00280408	0.00227466	0.00313681	0.00287083	0.00044278
P__4023	PE P-40:6|PE P-18:1_22:5@8.79	0.00414188	0.00605103	0.00375388	0.00759091	0.00538442	0.00178097	0.0075466	0.00611303	0.0112857	0.0106076	0.00888822	0.00246344
N__352	PE O-36:2|PE O-16:1_20:1	0.00401083	0.00421994	0.0105808	0.0112366	0.00751205	0.00393219	0.00381596	0.00407972	0.00556085	0.00263883	0.00402384	0.00120097
P__4378	PE 40:2|PE 18:1_22:1	0.00374316	0.00351387	0.0136899	0.0176299	0.00964422	0.00713076	0.00449984	0.00426112	0.00597372	0.00221855	0.0042383	0.00154488
P__3698	PE 37:6|PE 15:0_22:6	0.0036944	0.00384708	0.00363298	0.00264457	0.00345476	0.000547576	0.0030164	0.00262832	0.00318066	0.00243677	0.00281554	0.000342623
N__301	PE 32:0|PE 16:0_16:0	0.0035793	0.00413414	0.00254823	0.00191916	0.00304521	0.000997664	0.00244046	0.00192243	0.00145552	0.00192758	0.0019365	0.000402326
P__4156	PE 40:9	0.00331585	0.0036892	0.00262862	0.00269234	0.0030815	0.000510151	0.00277879	0.0024409	0.00218513	0.00247663	0.00247036	0.00024317
P__3645	PE P-38:7|PE P-16:1_22:6	0.00327824	0.00291091	0.0026314	0.00285274	0.00291832	0.000268465	0.00187461	0.00167315	0.00102265	0.00177295	0.00158584	0.000384363
P__3332	PE 34:4|PE 14:0_20:4	0.00315762	0.00330054	0.00230475	0.00208785	0.00271269	0.000605633	0.00667909	0.00409465	0.00393492	0.00466389	0.00484314	0.00126332
P__4285	PE 38:2	0.00277654	0.00262416	0.0048948	0.00527913	0.00389366	0.00138821	0.000868505	0.000893796	0.00132176	0.000638	0.000930516	0.000285092
P__3368	PE P-35:1|PE P-17:0_18:1	0.00256066	0.00264316	0.00814485	0.0088776	0.00555657	0.003425	0.00303466	0.00364664	0.00594174	0.00245468	0.00376943	0.00152779
N__345	PE O-36:4|PE O-18:3_18:1	0.00241025	0.0021536	0.00484697	0.00576632	0.00379428	0.00178927	0.00200673	0.00225704	0.00249626	0.00165243	0.00210311	0.000360863
P__1874	PE 21:4	0.00234554	0.00256991	0.00211185	0.00221161	0.00230972	0.000198124	0.00181791	0.00195607	0.00149646	0.00272642	0.00199922	0.000521639
N__391	PE 36:0|PE 18:0_18:0	0.00219421	0.00235587	0.00150697	0.00104126	0.00177458	0.000611929	0.00128376	0.00147895	0.00114743	0.00162743	0.00138439	0.000211571
N__455	PE 38:3|PE 18:0_20:3@9.52	0.00213403	0.00209883	0.002371	0.00283593	0.00235995	0.000339561	0.00113007	0.0011709	0.00141332	0.00102389	0.00118455	0.000164623
P__3557	PE O-37:6	0.00200905	0.00211647	0.000741196	0.000811506	0.00141955	0.000744554	0.00101307	0.000879701	0.000489371	0.00156259	0.000986182	0.000443894
N__464	PE 38:2|PE 18:0_20:2	0.0019843	0.00183794	0.0025426	0.00300784	0.00234317	0.000537155	0.00293502	0.00287189	0.00262648	0.00204243	0.00261895	0.000406739
P__4020	PE 39:7	0.00198284	0.00227461	0.00166039	0.00153496	0.0018632	0.000332892	0.00123825	0.00106065	0.00148062	0.00135367	0.00128329	0.000178407
N__374	PE 36:2|PE 18:1_18:1@8.28	0.00184003	0.00184944	0.00184326	0.00173794	0.00181767	5.32945e-05	0.00205725	0.00212123	0.00161656	0.00171376	0.0018772	0.000249405
N__508	PE O-40:4|PE O-18:0_22:4@10.19	0.0018254	0.00167189	0.000792874	0.00141773	0.00142697	0.000454934	0.000917669	0.000649205	0.00106823	0.00110942	0.00093613	0.000208283
P__3012	PE P-32:1|PE P-18:1_14:0@8.89	0.00168309	0.00185117	0.00429343	0.00431615	0.00303596	0.00146675	0.00100275	0.00138993	0.00209883	0.000573118	0.00126616	0.000647647
P__3747	PE 37:4	0.00166485	0.00131389	0.00122945	0.00134106	0.00138731	0.00019103	0.0016897	0.00175785	0.00250834	0.0020854	0.00201032	0.000374252
P__4659	PE 42:6	0.00165214	0.00146384	0.00230998	0.00351675	0.00223568	0.000927887	0.00194498	0.00171129	0.00274942	0.00156414	0.00199246	0.000528442
P__2049	PE 23:4	0.00153585	0.00159351	0.00172299	0.00209844	0.0017377	0.000252906	0.000928439	0.00111522	0.000797994	0.00124176	0.00102085	0.000196565
N__663	PE 42:5|PE 18:0_24:5	0.00136653	0.00158674	0.000510411	0.000608579	0.00101806	0.000538581	0.000545626	0.000308658	0.000514919	0.000697459	0.000516665	0.000159995
P__3817	PE 36:5	0.0011973	0.00119091	0.000943218	0.00115428	0.00112143	0.000120308	0.00121263	0.00111446	0.00134255	0.00155772	0.00130684	0.000191572
N__463	PE 38:2|PE 18:1_20:1	0.00119622	0.00113134	0.00487962	0.0060974	0.00332615	0.00254604	0.00119363	0.00127627	0.00182585	0.000712438	0.00125205	0.000456226
P__1739	PE 19:1	0.000957737	0.000940565	0.00286031	0.00339332	0.00203798	0.00127598	0.00164913	0.00208528	0.00196896	0.00117325	0.00171915	0.000407986
N__359	PE O-36:1|PE O-20:1_16:0	0.000918954	0.000842998	0.00110769	0.00105149	0.000980282	0.000120983	0.00279785	0.0025174	0.00232936	0.00211832	0.00244073	0.000288538
N__430	PE 38:6|PE 18:2_20:4	0.000877267	0.000863666	0.000954081	0.00110103	0.000949012	0.000108885	0.00114591	0.00106252	0.00105745	0.00100512	0.00106775	5.8206e-05
P__4169	PE P-40:1|PE P-18:0_22:1	0.00070556	0.000736021	0.00195421	0.00183632	0.00130803	0.000679902	0.000579743	0.000522637	0.000695165	0.000327102	0.000531162	0.000153807
N__388	PE O-38:7|PE O-18:3_20:4	0.000539613	0.000449359	0.000521101	0.000692133	0.000550551	0.000102098	0.000301391	0.000343904	0.000335124	0.00031744	0.000324465	1.89141e-05
N__418	PE O-38:2|PE O-18:2_20:0	0.000518999	0.00056499	0.0016706	0.0017777	0.00113307	0.000684176	0.000369864	0.000418002	0.000586715	0.000229462	0.000401011	0.000147393
N__671	PE 42:4|PE 18:0_24:4@9.48	0.000481196	0.00035456	0.000310767	0.000366356	0.00037822	7.26969e-05	0.000415182	0.000439161	0.000390464	0.000406057	0.000412716	2.03707e-05
N__310	PE O-34:3|PE O-16:1_18:2	0.000469091	0.000422895	0.000855075	0.0010754	0.000705616	0.000313558	0.000389646	0.000386732	0.000510197	0.000299504	0.00039652	8.65591e-05
P__4919	PE O-45:10	0.000459655	0.00050022	0.000184476	0.000236395	0.000345186	0.000157905	0.00151883	0.00139422	0.00082729	0.00356563	0.00182649	0.00119785
N__346	PE O-36:4|PE O-16:1_20:3@9.4	0.000403246	0.000470035	0.000357382	0.000491924	0.000430647	6.17111e-05	0.00015802	0.000149336	0.000247583	0.000192545	0.000186871	4.45697e-05
N__576	PE 40:2|PE 20:1_20:1	0.000361683	0.000308509	0.000858573	0.00100744	0.000634052	0.000351186	0.000762766	0.000723303	0.000769565	0.000401197	0.000664208	0.000176523
N__427	PE O-39:7|PE O-17:1_22:6	0.000342496	0.000383362	0.000377477	0.000405386	0.00037718	2.60569e-05	0.000281775	0.000296222	0.000349018	0.000311876	0.000309723	2.89372e-05
N__569	PE 40:3|PE 18:0_22:3	0.000332795	0.000396919	0.000123217	0.000163458	0.000254097	0.000131576	0.000203135	0.000172586	0.000237176	0.000150185	0.00019077	3.77897e-05
N__283	PE 30:0|PE 14:0_16:0	0.000312048	0.000315101	0.000317411	0.000194116	0.000284669	6.04085e-05	0.000422315	0.000197656	0.000178342	0.000142456	0.000235192	0.000126828
N__583	PE 40:1|PE 20:0_20:1	0.000303866	0.00028935	0.000793292	0.000830459	0.000554242	0.000297935	0.000625947	0.000691812	0.000742201	0.000316839	0.000594199	0.000190936
P__1907	PE 21:1	0.000262335	0.000249472	0.00139111	0.00170685	0.000902443	0.000757623	0.000414292	0.000626388	0.000578413	0.000224309	0.00046085	0.000181973
N__358	PE O-36:1|PE O-18:0_18:1	0.000229372	0.000250291	0.000507224	0.000542141	0.000382257	0.000165296	0.000223888	0.000248329	0.000253181	0.000121733	0.000211783	6.13868e-05
N__642	PE 42:7|PE 20:1_22:6	0.000209665	0.000269167	0.000415501	0.000487904	0.000345559	0.000128397	0.000362274	0.000399413	0.000503979	0.000212489	0.000369539	0.00012067
P__3765	PE 37:3	0.000195076	0.000319696	0.000397255	0.000331316	0.000310836	8.43933e-05	0.000133915	0.000169931	0.000122042	0.000122241	0.000137032	2.26243e-05
N__294	PE O-32:1|PE O-16:1_16:0	0.000141047	0.000163532	0.000121446	6.69316e-05	0.000123239	4.12893e-05	3.26407e-05	3.2406e-05	2.35209e-05	2.46126e-05	2.8295e-05	4.90363e-06
N__422	PE 37:1|PE 18:0_19:1	0.000131057	0.000130273	0.000330475	0.000317833	0.00022741	0.000111831	0.000286816	0.000290098	0.000298857	0.000150807	0.000256644	7.07408e-05
N__288	PE O-32:2|PE O-18:2_14:0@8.88	0.0001285	0.000173672	0.000384145	0.000411107	0.000274356	0.000143951	0.000135154	0.000132078	0.000195997	7.14536e-05	0.000133671	5.086e-05
N__313	PE O-34:1|PE O-18:0_16:1	0.000112756	0.00010228	0.00017021	0.000143135	0.000132095	3.0755e-05	0.000415659	0.000288934	0.000300806	0.00031859	0.000330997	5.77417e-05
P__2086	PE 23:1	0.000111198	9.21552e-05	0.00048717	0.000515156	0.00030142	0.000231057	0.000133946	0.000194615	0.000176539	8.08033e-05	0.000146476	5.06329e-05
N__317	PE O-34:0|PE O-18:0_16:0	0.000108931	0.000125881	8.19881e-05	3.67472e-05	8.83868e-05	3.88822e-05	0.000208281	0.000215622	0.000113295	0.000341849	0.000219762	9.37893e-05
N__408	PE O-38:4|PE O-18:0_20:4	0.000104263	5.00406e-05	8.09537e-05	7.57174e-05	7.77438e-05	2.22498e-05	0.000562886	0.000498175	0.00037009	0.000884985	0.000579034	0.000219136
P__2100	PE 23:0	0.000102868	0.000152182	0.000389081	0.000422879	0.000266752	0.000162608	0.000487768	0.000631129	0.000552791	0.000187317	0.000464751	0.000194021
N__581	PE O-42:8|PE O-18:2_24:6	0.000102735	0.000113542	0.000121158	0.000155913	0.000123337	2.29952e-05	7.96669e-05	7.16735e-05	7.92222e-05	8.28631e-05	7.83564e-05	4.74126e-06
N__333	PE 34:0|PE 16:0_18:0	9.9695e-05	0.000112391	4.97082e-05	2.89808e-05	7.26938e-05	3.97665e-05	4.88898e-05	5.84639e-05	4.04517e-05	6.71229e-05	5.37321e-05	1.15689e-05
N__314	PE O-34:1|PE O-18:1_16:0	9.51389e-05	0.000116098	9.47333e-05	5.58001e-05	9.04425e-05	2.51578e-05	3.9492e-05	4.38021e-05	2.90417e-05	4.26492e-05	3.87463e-05	6.72137e-06
N__684	PE 42:2|PE 20:1_22:1	8.15166e-05	9.57336e-05	0.000330832	0.000394888	0.000225743	0.00016058	0.000217103	0.000239143	0.000237587	9.97988e-05	0.000198408	6.65021e-05
N__690	PE 42:1|PE 24:0_18:1	6.84495e-05	7.58942e-05	0.000176558	0.000198309	0.000129803	6.72048e-05	0.000110308	0.000120058	0.000159479	7.52412e-05	0.000116272	3.46423e-05
N__423	PE O-38:1|PE O-20:0_18:1	5.63017e-05	4.61339e-05	0.000167825	0.000173074	0.000110834	6.89967e-05	0.00111382	0.00110953	0.0010521	0.000498083	0.000943383	0.000298197
N__322	PE 34:3|PE 16:1_18:2	4.54033e-05	4.87633e-05	5.45991e-05	5.66052e-05	5.13427e-05	5.17135e-06	0.00010939	9.28379e-05	0.000100724	7.81353e-05	9.52718e-05	1.32745e-05
N__419	PE O-38:2|PE O-20:1_18:1	2.62493e-05	2.7276e-05	9.09043e-05	7.88219e-05	5.58129e-05	3.39076e-05	0.00081564	0.00078849	0.000726264	0.000277992	0.000652097	0.000252193
N__792	PE 44:2|PE 20:1_24:1	2.51306e-05	2.52193e-05	9.62348e-05	9.32973e-05	5.99705e-05	4.01964e-05	6.50209e-05	7.52026e-05	9.53938e-05	3.05358e-05	6.65383e-05	2.71182e-05
N__518	PE O-40:2|PE O-20:1_20:1	5.64899e-06	9.50623e-07	2.37072e-05	2.75191e-05	1.44565e-05	1.31173e-05	0.0003949	0.000398214	0.000366984	9.17026e-05	0.00031295	0.000148162
N__506	PE O-40:4|PE O-20:0_20:4	5.20648e-06	3.11485e-06	1.15413e-05	4.68333e-06	6.1365e-06	3.71121e-06	0.000260233	0.00020134	0.000187567	0.000349382	0.000249631	7.35904e-05
N__523	PE O-40:1|PE O-20:0_20:1	4.62164e-06	2.47372e-06	2.01667e-05	1.78444e-05	1.12766e-05	9.01754e-06	0.000190341	0.00017855	0.0001699	6.73242e-05	0.000151529	5.67581e-05
N__617	PE O-42:4|PE O-20:0_22:4	2.51248e-06	2.44501e-05	3.51782e-06	2.51644e-06	8.24921e-06	1.08109e-05	0.000365612	0.000262537	0.000245824	0.000319946	0.00029848	5.48695e-05
N__507	PE O-40:4|PE O-18:0_22:4@9.17	3.64191e-07	3.67905e-06	1.15413e-05	3.63936e-06	4.80598e-06	4.75133e-06	0.000287096	0.000242564	0.000175745	0.000282499	0.000246976	5.1526e-05
	TOTAL PE	11.436	11.7932	9.87078	10.6665	10.9416	0.854791	7.03811	7.20254	8.0621	8.57766	7.7201	0.726944

## Sheet: 25 top PC species - %Total
row.names	Metabolite.name	WT #6	WT #7	WT #10	WT #12	WT Mean	WT SD	KO #2	KO #8	KO #21	KO #23	KO Mean	KO SD
P__3292	PC 30:0|PC 14:0_16:0	2.7781	3.05388	1.83154	1.57046	2.30849	0.718404	1.57331	1.26477	1.08598	1.43205	1.33903	0.210624
P__3537	PC 32:0|PC 16:0_16:0@8.78	4.2904	5.31924	3.77929	3.11538	4.12607	0.92959	2.89101	3.3159	2.63531	3.84355	3.17144	0.528734
P__3510	PC 32:1|PC 16:0_16:1	4.50635	4.46372	3.54472	3.67178	4.04664	0.509159	3.0486	2.57952	2.57123	3.09058	2.82248	0.285869
P__3857	PC 34:0|PC 16:0_18:0	2.07807	2.2309	1.39187	1.04616	1.68675	0.561704	1.1361	1.2678	1.06663	1.54872	1.25482	0.212959
P__3824	PC 34:1|PC 16:0_18:1	10.4435	10.0868	10.4236	10.3978	10.3379	0.168447	8.84024	8.84271	7.98595	9.24187	8.72769	0.529295
P__3786	PC 34:2|PC 16:0_18:2	2.74501	2.63024	2.89901	2.80245	2.76918	0.112326	2.6046	2.48847	2.42983	2.24644	2.44234	0.149429
P__4203	PC 36:1|PC 18:0_18:1	7.05697	6.68322	7.50416	7.67213	7.22912	0.447044	6.45797	4.71985	7.11246	6.66937	6.23991	1.04943
P__4163	PC 36:2|PC 18:1_18:1	2.40268	2.29667	3.07124	3.43785	2.80211	0.545163	2.63554	2.8515	2.724	2.29447	2.62638	0.238369
P__4133	PC 36:3|PC 16:0_20:3	2.11201	2.0767	2.05056	2.22688	2.11654	0.0777532	1.82839	1.68832	1.55632	1.31454	1.59689	0.218571
P__4101	PC 36:4|PC 16:0_20:4@8.13	5.37735	5.14286	4.26565	3.97658	4.69061	0.674925	4.32488	4.25382	4.10712	5.2624	4.48706	0.52479
P__4067	PC 36:5|PC 16:1_20:4	0.805117	0.812221	0.535753	0.451229	0.65108	0.185234	0.661863	0.58487	0.47422	0.740612	0.615391	0.113579
P__4603	PC 38:1|PC 20:0_18:1	0.584097	0.541901	1.31612	1.57154	1.00341	0.519413	1.03648	1.09093	1.27412	0.609557	1.00277	0.281162
P__4579	PC 38:2|PC 18:0_20:2	0.62704	0.550543	1.30037	1.48275	0.990176	0.470459	1.0343	1.0538	1.13771	0.595087	0.955225	0.244248
P__4548	PC 38:3|PC 18:0_20:3	0.738615	0.714121	0.906599	0.987511	0.836712	0.132005	0.797089	0.798134	0.785729	0.498795	0.719937	0.147535
P__4521	PC 38:4|PC 16:0_22:4	0.920596	1.06184	0.810771	1.06786	0.965268	0.123447	0.889771	0.796549	0.754354	0.758347	0.799755	0.0629525
P__4520	PC 38:4|PC 18:0_20:4	2.7585	2.65575	1.77705	1.76937	2.24016	0.540835	1.75492	1.87676	1.79055	2.56289	1.99628	0.381187
P__4491	PC 38:5|PC 18:1_20:4	2.67474	2.65512	2.08513	2.10631	2.38032	0.328848	1.94622	1.99498	1.95041	2.49083	2.09561	0.2644
P__4451	PC 38:6|PC 16:0_22:6@7.89	5.90169	5.78593	6.43363	6.44441	6.14141	0.346908	6.60561	6.86557	6.55867	6.47803	6.62697	0.167565
P__4897	PC 40:4|PC 18:0_22:4	1.32325	1.15226	0.932166	1.00014	1.10195	0.173874	0.883672	0.920761	0.923422	1.02814	0.938999	0.062137
P__4829	PC 40:6|PC 18:0_22:6	2.22403	2.11139	3.19847	2.75316	2.57176	0.502834	3.28314	3.42463	3.61197	2.73689	3.26416	0.37643
P__4802	PC 40:7|PC 18:1_22:6	1.16036	1.09929	1.20782	1.32106	1.19713	0.0938037	1.38594	1.57192	1.59407	1.42032	1.49306	0.105177
P__5071	PC 42:10|PC 20:4_22:6	0.565606	0.578915	0.545768	0.479059	0.542337	0.0443296	0.711112	0.783145	0.702584	0.749215	0.736514	0.0371136
P__3653	PC O-34:1|PC O-18:1_16:0	1.68597	1.5853	1.77037	1.84292	1.72114	0.110973	2.73841	2.69056	2.61654	2.75216	2.69942	0.0612372
P__3999	PC O-36:1|PC O-18:0_18:1@10.11	0.152483	0.143108	0.370865	0.394647	0.265276	0.136055	1.61687	1.6527	1.67745	0.910272	1.46432	0.370203
P__4261	PC O-38:6|PC O-16:0_22:6	0.158613	0.138559	0.157018	0.139447	0.14841	0.0108868	1.49499	1.50203	1.2531	2.31117	1.64032	0.461961

## Sheet: 25 top PE species - %Total
row.names	Metabolite.name	WT #6	WT #7	WT #10	WT #12	WT Mean	WT SD	KO #2	KO #8	KO #21	KO #23	KO Mean	KO SD
P__3384	PE 34:1|PE 16:0_18:1@9.14	0.158604	0.180813	0.168781	0.178803	0.17175	0.0102228	0.124735	0.151452	0.167121	0.140825	0.146033	0.01784
P__3589	PE 36:4|PE 16:0_20:4	0.445249	0.455284	0.352098	0.345893	0.399631	0.0586668	0.359718	0.413767	0.407593	0.487859	0.417234	0.052918
P__3920	PE 38:4|PE 18:0_20:4	1.95131	2.08285	1.24056	1.28738	1.64052	0.438529	1.21166	1.29312	1.27276	1.86718	1.41118	0.305963
P__3874	PE 38:6	0.660967	0.684219	0.586728	0.570496	0.625602	0.0554813	0.424553	0.404378	0.483008	0.389963	0.425476	0.0408945
P__4324	PE 40:4|PE 18:0_22:4	0.364201	0.358727	0.169771	0.220223	0.278231	0.0983175	0.134247	0.106672	0.129067	0.155098	0.131271	0.0198876
P__4288	PE 40:5|PE 18:0_22:5@9.49	0.168332	0.173668	0.063577	0.0595896	0.116292	0.0632302	0.0437966	0.0364136	0.0460115	0.073488	0.0499274	0.0162342
P__4258	PE 40:6	1.38106	1.4379	1.18216	1.15909	1.29006	0.14016	0.86557	0.898822	1.04796	0.894872	0.926805	0.0821179
P__4229	PE 40:7|PE 18:1_22:6	0.222253	0.228737	0.211766	0.222368	0.221281	0.00702944	0.178476	0.175875	0.20647	0.153779	0.17865	0.0216044
P__4190	PE 40:8|PE 18:2_22:6	0.0798707	0.0760085	0.0760747	0.0637095	0.0739158	0.00703965	0.0774699	0.0741922	0.0705563	0.0690041	0.0728057	0.00379425
P__4540	PE 42:10|PE 20:4_22:6	0.0646834	0.0657435	0.0620297	0.0536642	0.0615302	0.0054717	0.0775487	0.075129	0.0708476	0.0647081	0.0720583	0.00562922
P__4912	PE 44:10|PE 22:4_22:6	0.0533765	0.0465486	0.0837421	0.111339	0.0737516	0.0298204	0.0842832	0.0936069	0.0938955	0.0500783	0.080466	0.0207446
P__4856	PE 44:12|PE 22:6_22:6	0.0784482	0.0810739	0.19841	0.203258	0.140298	0.0699379	0.173732	0.214954	0.237206	0.120785	0.186669	0.0511925
P__3253	PE P-34:1|PE P-16:0_18:1	0.136296	0.13248	0.25036	0.270676	0.197453	0.0733087	0.0961099	0.10439	0.133764	0.0870261	0.105322	0.0202438
P__3498	PE P-36:1|PE P-18:0_18:1	0.0932446	0.0891276	0.244966	0.245402	0.168185	0.0889266	0.0941045	0.103469	0.136846	0.0673992	0.100455	0.0286728
P__3478	PE P-36:2|PE P-18:1_18:1	0.0993305	0.0911389	0.238952	0.297607	0.181757	0.102792	0.128297	0.104398	0.189634	0.0883762	0.127676	0.0444431
P__3438	PE P-36:4|PE P-16:0_20:4	0.114196	0.116161	0.0760798	0.0886143	0.0987628	0.0196502	0.0485292	0.0478632	0.0496289	0.088138	0.0585398	0.0197455
P__3768	PE P-38:2|PE P-18:1_20:1	0.0451094	0.0399475	0.172816	0.20786	0.116433	0.0865544	0.0473464	0.0531172	0.0793441	0.0249805	0.0511971	0.0223463
P__3749	PE P-38:3|PE P-18:0_20:3	0.0675224	0.0662724	0.102415	0.160825	0.0992587	0.0443308	0.052513	0.0530467	0.0696521	0.0491955	0.0561018	0.00919276
P__3727	PE P-38:4|PE P-16:0_22:4	0.300978	0.298217	0.249479	0.287916	0.284147	0.0237859	0.0800741	0.0848681	0.083872	0.117344	0.0915396	0.0173267
P__3728	PE P-38:4|PE P-18:0_20:4	0.45334	0.434819	0.282316	0.32629	0.374191	0.0830177	0.223823	0.206439	0.25347	0.381296	0.266257	0.0791127
P__3673	PE P-38:6|PE P-16:0_22:6	1.36579	1.43384	0.953072	0.99621	1.18723	0.24767	0.649355	0.653008	0.658615	0.943886	0.726216	0.145163
P__4071	PE P-40:4|PE P-18:0_22:4	0.438497	0.454352	0.37894	0.488291	0.44002	0.0457113	0.143355	0.140535	0.168693	0.22172	0.168576	0.0376241
P__4046	PE P-40:5|PE P-18:0_22:5@9.46	0.117537	0.145464	0.181531	0.20345	0.161995	0.0380786	0.0807203	0.0850244	0.117631	0.134385	0.10444	0.0258861
P__4025	PE P-40:6|PE P-18:0_22:6	1.13652	1.12763	0.910005	0.921739	1.02397	0.12497	0.625903	0.611687	0.723124	0.810507	0.692805	0.0927882
P__3991	PE P-40:7|PE P-18:1_22:6	0.232723	0.274502	0.224055	0.298735	0.257504	0.0352228	0.158628	0.162835	0.19363	0.215747	0.18271	0.0269915

## Sheet: 22.6 containing-PC- %Total
row.names	Metabolite.name	WT #6	WT #7	WT #10	WT #12	WT Mean	WT SD	KO #2	KO #8	KO #21	KO #23	KO Mean	KO SD
P__4044	PC 36:6|PC 14:0_22:6	0.144226	0.170217	0.0870854	0.0727848	0.118578	0.0462356	0.185193	0.100798	0.101876	0.145149	0.133254	0.0403199
P__4257	PC 37:6|PC 15:0_22:6	0.0401587	0.0384096	0.0602099	0.0441991	0.0457443	0.0099438	0.0765374	0.0729595	0.0735169	0.0569158	0.0699824	0.00885173
P__4451	PC 38:6|PC 16:0_22:6@7.89	5.90169	5.78593	6.43363	6.44441	6.14141	0.346908	6.60561	6.86557	6.55867	6.47803	6.62697	0.167565
P__4447	PC 38:6|PC 16:0_22:6@8.49	0.0134735	0.0245763	0.0255047	0.0303104	0.0234662	0.00712003	0.0139497	0.0169929	0.0126306	0.0134208	0.0142485	0.00190819
P__4657	PC 39:6|PC 17:0_22:6	0.0493436	0.0450217	0.113507	0.104968	0.0782102	0.03604	0.115669	0.127147	0.147905	0.0716994	0.115605	0.0321673
P__4630	PC 39:7|PC 17:1_22:6@7.63	0.017231	0.0162166	0.0222139	0.0185825	0.018561	0.00262103	0.0283307	0.031856	0.03211	0.0255715	0.029467	0.00311761
P__4631	PC 39:7|PC 17:1_22:6@9.05	0.00466662	0.00469661	0.00929228	0.0103241	0.0072449	0.00298968	0.00692353	0.00780234	0.010419	0.00410104	0.00731147	0.0026048
P__4829	PC 40:6|PC 18:0_22:6	2.22403	2.11139	3.19847	2.75316	2.57176	0.502834	3.28314	3.42463	3.61197	2.73689	3.26416	0.37643
P__4802	PC 40:7|PC 18:1_22:6	1.16036	1.09929	1.20782	1.32106	1.19713	0.0938037	1.38594	1.57192	1.59407	1.42032	1.49306	0.105177
P__4750	PC 40:9|PC 18:3_22:6	0.00738532	0.00768456	0.00765498	0.00521368	0.00698464	0.00118829	0.0134769	0.0119058	0.00994265	0.0152346	0.01264	0.0022544
P__5007	PC 41:6|PC 19:0_22:6@9.11	0.00448744	0.00396784	0.00951366	0.00948111	0.00686251	0.0030499	0.00952102	0.0128472	0.0152345	0.00730711	0.0112275	0.00351003
P__4985	PC 41:7|PC 19:1_22:6	0.00260199	0.00216424	0.00665276	0.00711838	0.00463434	0.00261255	0.0069048	0.00886132	0.00995877	0.00359021	0.00732877	0.00279417
P__5071	PC 42:10|PC 20:4_22:6	0.565606	0.578915	0.545768	0.479059	0.542337	0.0443296	0.711112	0.783145	0.702584	0.749215	0.736514	0.0371136
P__5134	PC 42:6|PC 20:0_22:6	0.0159769	0.0138122	0.0292891	0.0321993	0.0228194	0.00926981	0.0272748	0.0299032	0.0321147	0.0186542	0.0269867	0.00589677
P__5120	PC 42:7|PC 18:1_24:6	0.0234462	0.0260256	0.017801	0.0183988	0.0214179	0.00398085	0.0182409	0.0193983	0.0140348	0.0163689	0.0170107	0.00234392
P__5121	PC 42:7|PC 20:1_22:6	0.0384276	0.0364343	0.100701	0.115834	0.0728493	0.0413696	0.0981563	0.116595	0.124835	0.0531576	0.0981859	0.0320241
P__5105	PC 42:8|PC 20:2_22:6	0.0780719	0.0690246	0.0788443	0.0880003	0.0784853	0.00775324	0.101549	0.103942	0.0966046	0.073192	0.0938218	0.0140884
P__5087	PC 42:9|PC 20:3_22:6	0.155665	0.146486	0.148805	0.127643	0.14465	0.0119891	0.232886	0.216766	0.187828	0.20521	0.210672	0.0189937
N__1000	PC 44:10|PC 22:4_22:6	0.000287081	0.000266686	0.000375382	0.000331207	0.000315089	4.83813e-05	0.000513212	0.000521433	0.000477295	0.000359983	0.000467981	7.45056e-05
P__5271	PC 44:11|PC 22:5_22:6@7.32	0.00987771	0.00919046	0.0198483	0.0178164	0.0141832	0.0054393	0.0218349	0.0248454	0.0264447	0.014385	0.0218775	0.0053481
P__5272	PC 44:11|PC 22:5_22:6@7.56	0.0301852	0.0281235	0.0511806	0.0471118	0.0391503	0.0116916	0.0727361	0.085285	0.0852148	0.0614825	0.0761796	0.0114369
P__5255	PC 44:12|PC 22:6_22:6	0.243646	0.235009	0.657664	0.582987	0.429826	0.2221	0.935606	0.965444	0.921731	0.517942	0.835181	0.212278
P__5358	PC 44:6|PC 22:0_22:6	0.00476209	0.00547675	0.00712368	0.00693003	0.00607314	0.00114199	0.00876575	0.00735155	0.00860171	0.00384328	0.00714057	0.00228712
P__5339	PC 44:7|PC 22:1_22:6	0.00372746	0.00356528	0.00904993	0.0102689	0.0066529	0.00350775	0.00816445	0.0104577	0.0100783	0.00432555	0.00825651	0.00280626
P__5491	PC 46:10|PC 24:4_22:6	0.0119709	0.0125814	0.0110304	0.00760844	0.0107978	0.00221986	0.00933884	0.0101065	0.0096018	0.00717971	0.0090567	0.00129123
P__5461	PC 46:12|PC 22:6_24:6	0.00613596	0.00565519	0.0234692	0.0138964	0.0122892	0.00835558	0.0257858	0.0293639	0.029264	0.0136502	0.024516	0.00743246
P__5532	PC 46:6|PC 24:0_22:6	0.0018526	0.00203946	0.0042824	0.00391459	0.00302226	0.00125409	0.00684024	0.00619458	0.00837779	0.00322116	0.00615844	0.00216174
P__5522	PC 46:7|PC 24:1_22:6	0.00171431	0.00152431	0.00438984	0.00532201	0.00323762	0.00190859	0.00623336	0.00573757	0.0071326	0.00234326	0.0053617	0.00209349
P__3877	PC O-36:6|PC O-14:0_22:6__PC(P-16:0/20:5)	0.0127467	0.0115821	0.0076193	0.00659213	0.00963506	0.00298865	0.0349011	0.0181936	0.0151201	0.0247333	0.023237	0.00874852
P__4047	PC O-37:6|PC O-15:0_22:6	0.000163749	1.57722e-05	0.000156239	0.000143504	0.000119816	6.9864e-05	0.00228628	0.00199007	0.00180236	0.00253789	0.00215415	0.000324241
P__4261	PC O-38:6|PC O-16:0_22:6	0.158613	0.138559	0.157018	0.139447	0.14841	0.0108868	1.49499	1.50203	1.2531	2.31117	1.64032	0.461961
P__4238	PC O-38:7|PC O-16:1_22:6@7.68	0.00707504	0.00675682	0.00469098	0.00405827	0.00564528	0.00149544	0.0378104	0.0327061	0.0248618	0.0617347	0.0392783	0.0158899
P__4237	PC O-38:7|PC O-16:1_22:6@8.27	0.0288678	0.0262522	0.0252597	0.0271128	0.0268731	0.00153022	0.0429258	0.0477711	0.0399979	0.10614	0.0592087	0.0314512
P__4457	PC O-39:6|PC O-17:0_22:6@7.89	0.0243881	0.0196603	0.0278442	0.0243304	0.0240558	0.00335946	0.0262541	0.0261832	0.0265058	0.0313804	0.0275809	0.00253681
P__4459	PC O-39:6|PC O-17:0_22:6@8.75	0.000485233	0.000490186	0.000440032	0.000445996	0.000465362	2.59983e-05	0.00913661	0.0080894	0.00855792	0.00946879	0.00881318	0.000611949
P__4661	PC O-40:6|PC O-18:0_22:6	0.0393411	0.0368795	0.0380812	0.0404089	0.0386777	0.00153043	0.950559	0.900954	0.858607	1.19011	0.975057	0.14821
P__4634	PC O-40:7|PC O-18:1_22:6@8.44	0.037836	0.0356343	0.0266577	0.0295549	0.0324207	0.00519867	0.518635	0.514848	0.45216	0.698593	0.546059	0.10616
N__828	PC O-40:7|PC O-18:1_22:6@9.06	2.63056e-05	3.7159e-05	6.00093e-05	3.25023e-05	3.89941e-05	1.46986e-05	0.000370297	0.000362981	0.0003857	0.000481896	0.000400219	5.52688e-05
P__4635	PC O-40:7|PC O-24:6_16:1__PC(P-18:0/22:6)	0.01353	0.012288	0.01823	0.00945534	0.0133758	0.00365788	0.0643459	0.0679754	0.0805584	0.0917453	0.0761563	0.0125008
P__4600	PC O-40:8|PC O-18:2_22:6	0.00132262	0.00126079	0.000771244	0.000735286	0.00102248	0.000312236	0.0217821	0.0190598	0.0139028	0.0359117	0.0226641	0.00941679
P__5008	PC O-42:6|PC O-20:0_22:6	0.00838068	0.00819684	0.00675643	0.0069736	0.00757689	0.000830168	0.0371093	0.0273932	0.0319327	0.0442315	0.0351667	0.0072303
P__4990	PC O-42:7__PC(P-20:0/22:6)	0.000616835	0.000641278	0.000856766	0.000686217	0.000700274	0.000108213	0.000531814	0.000655467	0.000661135	0.000770116	0.000654633	9.74058e-05
P__4989	PC O-42:7|PC O-20:1_22:6	0.000400333	0.000314836	0.000391695	0.000571322	0.000419547	0.000108236	0.00582278	0.00558909	0.00676734	0.0050272	0.0058016	0.000725248
P__5149	PC O-44:12|PC O-22:6_22:6	0.000324405	0.000359763	0.000285678	0.000153206	0.000280763	9.02599e-05	0.0020337	0.00173304	0.00111591	0.00332983	0.00205312	0.000932947
	TOTAL: 22.6-containing PC species	11.0951	10.7826	13.2063	12.6696	11.9384	1.18169	17.2657	17.8439	17.2593	17.3401	17.4272	0.280165

## Sheet: 22.6-containing PE-%Total
row.names	Metabolite.name	WT #6	WT #7	WT #10	WT #12	WT Mean	WT SD	KO #2	KO #8	KO #21	KO #23	KO Mean	KO SD
N__429	PE 38:6|PE 16:0_22:6	0.0381185	0.0367809	0.0306401	0.0289154	0.0336137	0.00451811	0.0223123	0.0240805	0.0246254	0.0207416	0.02294	0.00176713
P__3850	PE 38:7|PE 16:1_22:6	0.0466215	0.0500194	0.0305219	0.0276183	0.0386953	0.011263	0.0304227	0.0293176	0.0243623	0.0322419	0.0290861	0.00337213
P__4043	PE 39:6|PE 17:0_22:6	0.0162851	0.0162715	0.0220721	0.0204344	0.0187658	0.0029491	0.0137503	0.0160829	0.0210378	0.00986086	0.015183	0.00467141
N__536	PE 40:6|PE 18:0_22:6@7.9	0.0047094	0.00439754	0.00564763	0.00547164	0.00505655	0.00059902	0.00616976	0.00672799	0.00615722	0.00609047	0.00628636	0.000296469
N__537	PE 40:6|PE 18:0_22:6@9.02	0.0777711	0.0819688	0.0679143	0.0689913	0.0741614	0.006825	0.0525112	0.0516999	0.0604326	0.0489719	0.0534039	0.00492429
P__4229	PE 40:7|PE 18:1_22:6	0.222253	0.228737	0.211766	0.222368	0.221281	0.00702944	0.178476	0.175875	0.20647	0.153779	0.17865	0.0216044
P__4190	PE 40:8|PE 18:2_22:6	0.0798707	0.0760085	0.0760747	0.0637095	0.0739158	0.00703965	0.0774699	0.0741922	0.0705563	0.0690041	0.0728057	0.00379425
P__4540	PE 42:10|PE 20:4_22:6	0.0646834	0.0657435	0.0620297	0.0536642	0.0615302	0.0054717	0.0775487	0.075129	0.0708476	0.0647081	0.0720583	0.00562922
N__642	PE 42:7|PE 20:1_22:6	0.000209665	0.000269167	0.000415501	0.000487904	0.000345559	0.000128397	0.000362274	0.000399413	0.000503979	0.000212489	0.000369539	0.00012067
P__4912	PE 44:10|PE 22:4_22:6	0.0533765	0.0465486	0.0837421	0.111339	0.0737516	0.0298204	0.0842832	0.0936069	0.0938955	0.0500783	0.080466	0.0207446
P__4885	PE 44:11|PE 22:5_22:6	0.0133633	0.0129053	0.0300095	0.0323626	0.0221602	0.010468	0.0281607	0.0295113	0.0299072	0.0169889	0.026142	0.0061477
[truncated: 11 more rows]
